# Supplementary material for: Evolutionarily Developed Alternatively Spliced Exons Containing Translation Initiation Sites
Source: Cells. 2024 Dec 26;14(1):11. doi: 10.3390/cells14010011 (PMC11719525; doi:10.3390/cells14010011)
Supplement: Supplementary file 1 [file cells-14-00011-s001.zip]

Archive with 7 entries (7 files):
- Figure S1.pdf
- Figure S2.pdf
- Figure S3.pdf
- Table S1.pdf
- Table S2.xlsx
- Table S3.pdf
- Table S4.pdf
