# Supplementary material for: Evolutionarily Developed Alternatively Spliced Exons Containing Translation Initiation Sites
Source: Cells. 2024 Dec 26;14(1):11. doi: 10.3390/cells14010011 (PMC11719525; doi:10.3390/cells14010011)
Supplement: Supplementary file 1 [file cells-14-00011-s001.zip › Table S2.xlsx]

## Sheet: Sheet1
Table S2. List of 1,398 human 5UC-ASEs validated by SwissProt.
ChrNo	Strand	Exon start	Exon end	CDS start	CDS end	Gene symbol	ENSG	ENST|ENSP|ENSE|Exon number|SwissProt
chr1	-	981137	981173	981137	981166	PERM1	ENSG00000187642.10	ENST00000341290.6|ENSP00000343864.2|ENSE00003620136.1|2|Q5SV97.107
chr1	-	1320996	1321093	1320996	1321034	INTS11	ENSG00000127054.22	ENST00000545578.5|ENSP00000444672.1|ENSE00003677634.1|3|Q5TA45.146
chr1	-	1321908	1321984	1321908	1321953	INTS11	ENSG00000127054.22	ENST00000540437.5|ENSP00000445001.1|ENSE00003482551.1|3|Q5TA45.146
chr1	-	1657256	1657302	1657256	1657264	CDK11B	ENSG00000248333.9	ENST00000340677.9|ENSP00000464016.2|ENSE00003752042.1|3|P21127.228
chr1	-	1825397	1825499	1825397	1825453	GNB1	ENSG00000078369.19	ENST00000378609.9|ENSP00000367872.3|ENSE00003268669.1|3|P62873.189,ENST00000610897.4|ENSP00000481878.1|ENSE00003268669.1|2|P62873.189
chr1	+	6051511	6051754	6051537	6051754	KCNAB2	ENSG00000069424.16	ENST00000378083.8|ENSP00000367323.3|ENSE00001476199.3|2|Q13303.197
chr1	-	8364056	8364255	8364056	8364133	RERE	ENSG00000142599.20	ENST00000476556.5|ENSP00000422246.1|ENSE00003990655.1|5|Q9P2R6.191
chr1	-	11803405	11804532	11803405	11803514	MTHFR	ENSG00000177000.13	ENST00000376585.6|ENSP00000365770.1|ENSE00001471001.1|2|P42898.205
chr1	+	11989165	11989343	11989169	11989343	MFN2	ENSG00000116688.18	ENST00000235329.10|ENSP00000235329.5|ENSE00003686591.1|3|O95140.189,ENST00000444836.5|ENSP00000416338.1|ENSE00003686591.1|2|O95140.189,ENST00000674548.1|ENSP00000502185.1|ENSE00003686591.1|3|O95140.189,ENST00000674817.1|ENSP00000502151.1|ENSE00003686591.1|2|O95140.189,ENST00000674910.1|ENSP00000501716.1|ENSE00003686591.1|3|O95140.189,ENST00000675053.1|ENSP00000501646.1|ENSE00003686591.1|3|O95140.…
chr1	+	13773078	13773188	13773170	13773188	PRDM2	ENSG00000116731.23	ENST00000343137.8|ENSP00000341621.4|ENSE00003649889.1|3|Q13029.217,ENST00000413440.5|ENSP00000411103.1|ENSE00003649889.1|2|Q13029.217
chr1	+	15529088	15529272	15529106	15529272	DNAJC16	ENSG00000116138.13	ENST00000375847.8|ENSP00000365007.3|ENSE00002151398.1|2|Q9Y2G8.151
chr1	-	15948291	15948497	15948291	15948495	ZBTB17	ENSG00000116809.12	ENST00000375733.6|ENSP00000364885.2|ENSE00003552718.1|3|Q13105.217,ENST00000375743.9|ENSP00000364895.4|ENSE00003552718.1|3|Q13105.217
chr1	-	16410778	16410915	16410778	16410852	SPATA21	ENSG00000187144.11	ENST00000540400.1|ENSP00000440046.1|ENSE00003515941.1|3|Q7Z572.147
chr1	-	16431338	16431422	16431338	16431371	SPATA21	ENSG00000187144.11	ENST00000335496.5|ENSP00000335612.1|ENSE00001333384.1|3|Q7Z572.147
chr1	+	19317600	19317841	19317678	19317841	SLC66A1	ENSG00000040487.13	ENST00000375153.8|ENSP00000364295.3|ENSE00002267461.1|2|Q6ZP29.132,ENST00000375155.7|ENSP00000364297.3|ENSE00002267461.1|3|Q6ZP29.132
chr1	-	20727958	20728086	20727958	20728044	SH2D5	ENSG00000189410.12	ENST00000444387.7|ENSP00000406026.2|ENSE00002288621.1|2|Q6ZV89.150
chr1	+	21468688	21468897	21468723	21468897	NBPF3	ENSG00000142794.19	ENST00000619554.1|ENSP00000484028.1|ENSE00003715745.1|2|Q9H094.137
chr1	+	21553978	21554142	21554082	21554142	ALPL	ENSG00000162551.14	ENST00000374832.5|ENSP00000363965.1|ENSE00001464850.1|2|P05186.238,ENST00000374840.8|ENSP00000363973.3|ENSE00001464850.1|2|P05186.238
chr1	+	22644011	22644204	22644024	22644204	C1QC	ENSG00000159189.13	ENST00000374637.1|ENSP00000363768.1|ENSE00001464106.1|2|P02747.215,ENST00000374639.7|ENSP00000363770.3|ENSE00001464106.1|2|P02747.215,ENST00000374640.9|ENSP00000363771.4|ENSE00001464106.1|2|P02747.215
chr1	-	23340852	23341017	23340852	23341008	HNRNPR	ENSG00000125944.21	ENST00000302271.11|ENSP00000304405.6|ENSE00003690057.1|2|O43390.217,ENST00000374616.7|ENSP00000363745.3|ENSE00003690057.1|2|O43390.217
chr1	-	23340852	23341020	23340852	23341008	HNRNPR	ENSG00000125944.21	ENST00000374612.5|ENSP00000363741.1|ENSE00001464008.1|2|O43390.217
chr1	+	24331426	24331612	24331547	24331612	GRHL3	ENSG00000158055.17	ENST00000356046.6|ENSP00000348333.2|ENSE00003572080.1|2|Q8TE85.151,ENST00000524724.6|ENSP00000431290.2|ENSE00003572080.1|2|Q8TE85.151,ENST00000689444.1|ENSP00000509040.1|ENSE00003572080.1|2|Q8TE85.151
chr1	+	24514314	24514567	24514373	24514567	RCAN3	ENSG00000117602.13	ENST00000374395.9|ENSP00000363516.3|ENSE00003569573.1|2|Q9UKA8.155,ENST00000425530.3|ENSP00000409540.2|ENSE00003569573.1|2|Q9UKA8.155,ENST00000436717.6|ENSP00000414447.3|ENSE00003569573.1|2|Q9UKA8.155,ENST00000538532.6|ENSP00000445401.2|ENSE00003569573.1|2|Q9UKA8.155
chr1	+	24533083	24533254	24533089	24533254	RCAN3	ENSG00000117602.13	ENST00000616511.4|ENSP00000478174.1|ENSE00002294655.2|3|Q9UKA8.155,ENST00000618490.4|ENSP00000484519.1|ENSE00002294655.2|3|Q9UKA8.155
chr1	-	26302813	26302918	26302813	26302883	UBXN11	ENSG00000158062.21	ENST00000314675.11|ENSP00000324721.7|ENSE00003629767.1|2|Q5T124.140,ENST00000357089.8|ENSP00000349601.4|ENSE00003629767.1|2|Q5T124.140,ENST00000374217.7|ENSP00000363334.2|ENSE00003629767.1|3|Q5T124.140,ENST00000374221.7|ENSP00000363338.3|ENSE00003629767.1|3|Q5T124.140,ENST00000374222.6|ENSP00000363339.1|ENSE00003629767.1|2|Q5T124.140
chr1	+	26790759	26790893	26790816	26790893	PIGV	ENSG00000060642.12	ENST00000078527.9|ENSP00000078527.4|ENSE00003476293.1|2|Q9NUD9.146,ENST00000374145.6|ENSP00000363260.1|ENSE00003476293.1|2|Q9NUD9.146,ENST00000455364.2|ENSP00000406080.2|ENSE00003476293.1|2|Q9NUD9.146,ENST00000674202.1|ENSP00000501479.1|ENSE00003476293.1|2|Q9NUD9.146,ENST00000674222.1|ENSP00000501335.1|ENSE00003476293.1|2|Q9NUD9.146,ENST00000674273.1|ENSP00000501527.1|ENSE00003476293.1|2|Q9NUD9.1…
chr1	+	27841014	27841234	27841169	27841234	PPP1R8	ENSG00000117751.18	ENST00000373931.8|ENSP00000363042.4|ENSE00003675606.1|4|Q12972.204
chr1	-	28621914	28622165	28621914	28622081	TAF12	ENSG00000120656.14	ENST00000263974.4|ENSP00000263974.4|ENSE00003652543.1|2|Q16514.214,ENST00000373824.9|ENSP00000362930.4|ENSE00003652543.1|2|Q16514.214,ENST00000685312.1|ENSP00000509153.1|ENSE00003652543.1|2|Q16514.214,ENST00000689843.1|ENSP00000509370.1|ENSE00003652543.1|2|Q16514.214
chr1	+	28993330	28993542	28993489	28993542	EPB41	ENSG00000159023.23	ENST00000373800.7|ENSP00000362906.3|ENSE00003618282.1|4|P11171.236
chr1	+	31310044	31310164	31310099	31310164	ZCCHC17	ENSG00000121766.16	ENST00000344147.10|ENSP00000343557.5|ENSE00003633426.1|2|Q9NP64.179,ENST00000373714.5|ENSP00000362819.1|ENSE00003633426.1|2|Q9NP64.179
chr1	+	31318167	31318236	31318195	31318236	ZCCHC17	ENSG00000121766.16	ENST00000546109.5|ENSP00000444742.1|ENSE00003684404.1|3|Q9NP64.179
chr1	-	31757201	31757281	31757201	31757221	ADGRB2	ENSG00000121753.13	ENST00000373655.6|ENSP00000362759.2|ENSE00002263235.1|3|O60241.196,ENST00000373658.8|ENSP00000362762.3|ENSE00002263235.1|3|O60241.196
chr1	-	31813951	31815372	31813951	31815333	SPOCD1	ENSG00000134668.13	ENST00000360482.7|ENSP00000353670.2|ENSE00002699137.1|2|Q6ZMY3.126
chr1	+	32222358	32222444	32222442	32222444	EIF3I	ENSG00000084623.12	ENST00000676801.1|ENSP00000503348.1|ENSE00001675561.1|2|Q13347.206,ENST00000677202.1|ENSP00000504034.1|ENSE00001675561.1|3|Q13347.206,ENST00000677701.1|ENSP00000503539.1|ENSE00001675561.1|4|Q13347.206,ENST00000677760.1|ENSP00000502867.1|ENSE00001675561.1|3|Q13347.206
chr1	+	35558156	35558223	35558191	35558223	NCDN	ENSG00000020129.16	ENST00000356090.8|ENSP00000348394.4|ENSE00001430913.1|2|Q9UBB6.153
chr1	-	36140069	36140166	36140069	36140070	TRAPPC3	ENSG00000054116.12	ENST00000373162.5|ENSP00000362256.1|ENSE00003490237.1|2|O43617.181,ENST00000373163.5|ENSP00000362257.1|ENSE00003490237.1|2|O43617.181,ENST00000617904.4|ENSP00000480648.1|ENSE00003490237.1|2|O43617.181
chr1	-	39847986	39848097	39847986	39848001	TRIT1	ENSG00000043514.17	ENST00000537440.5|ENSP00000437700.1|ENSE00003681710.1|6|Q9H3H1.167
chr1	+	40983278	40983456	40983291	40983456	CTPS1	ENSG00000171793.17	ENST00000649124.2|ENSP00000497744.1|ENSE00003966031.1|3|P17812.222,ENST00000650070.2|ENSP00000497602.1|ENSE00003966031.1|2|P17812.222
chr1	-	41152599	41152741	41152599	41152674	SCMH1	ENSG00000010803.17	ENST00000326197.11|ENSP00000318094.7|ENSE00001146734.5|3|Q96GD3.173
chr1	-	41159725	41159933	41159725	41159730	SCMH1	ENSG00000010803.17	ENST00000372597.5|ENSP00000361678.1|ENSE00003673329.1|5|Q96GD3.173
chr1	+	42536476	42536601	42536485	42536601	CCDC30	ENSG00000186409.19	ENST00000342022.8|ENSP00000339280.4|ENSE00003682230.1|2|Q5VVM6.123
chr1	+	42849565	42849742	42849659	42849742	ZNF691	ENSG00000164011.18	ENST00000372502.5|ENSP00000361580.2|ENSE00001527102.3|3|Q5VV52.154,ENST00000651192.1|ENSP00000498913.1|ENSE00001527102.3|3|Q5VV52.154
chr1	+	52059835	52059901	52059848	52059901	BTF3L4	ENSG00000134717.18	ENST00000313334.13|ENSP00000360664.4|ENSE00003487256.1|2|Q96K17.156,ENST00000489308.6|ENSP00000434824.1|ENSE00003487256.1|2|Q96K17.156
chr1	+	52083340	52083541	52083346	52083541	BTF3L4	ENSG00000134717.18	ENST00000472944.6|ENSP00000436712.1|ENSE00003493972.1|3|Q96K17.156
chr1	+	52950755	52950886	52950799	52950886	SCP2	ENSG00000116171.19	ENST00000528311.5|ENSP00000434132.1|ENSE00003615450.1|3|P22307.231
chr1	+	53066812	53066867	53066836	53066867	PODN	ENSG00000174348.14	ENST00000371500.8|ENSP00000360555.3|ENSE00001455373.1|3|Q7Z5L7.166,ENST00000618387.1|ENSP00000479233.1|ENSE00001455373.1|2|Q7Z5L7.166
chr1	-	53888907	53888986	53888907	53888937	YIPF1	ENSG00000058799.15	ENST00000072644.7|ENSP00000072644.1|ENSE00003475789.1|3|Q9Y548.154
chr1	+	54652853	54654157	54652927	54654157	MROH7	ENSG00000184313.20	ENST00000395690.6|ENSP00000379044.2|ENSE00003697896.1|3|Q68CQ1.146,ENST00000421030.7|ENSP00000396622.2|ENSE00003697896.1|3|Q68CQ1.146
chr1	+	65148278	65148552	65148408	65148552	AK4	ENSG00000162433.15	ENST00000395334.6|ENSP00000378743.2|ENSE00003600584.1|2|P27144.208,ENST00000545314.5|ENSP00000445912.1|ENSE00003600584.1|2|P27144.208
chr1	+	66928887	66928963	66928904	66928963	MIER1	ENSG00000198160.15	ENST00000357692.6|ENSP00000350321.2|ENSE00001403562.1|3|Q8N108.172
chr1	+	66928890	66928963	66928904	66928963	MIER1	ENSG00000198160.15	ENST00000371012.6|ENSP00000360051.2|ENSE00002695220.1|3|Q8N108.172,ENST00000371016.5|ENSP00000360055.1|ENSE00002695220.1|3|Q8N108.172,ENST00000371018.7|ENSP00000360057.3|ENSE00002695220.1|3|Q8N108.172
chr1	-	74724711	74724834	74724711	74724821	CRYZ	ENSG00000116791.14	ENST00000340866.10|ENSP00000339399.5|ENSE00001312257.2|2|Q08257.196,ENST00000370871.7|ENSP00000359908.3|ENSE00001312257.2|2|Q08257.196,ENST00000417775.5|ENSP00000399805.1|ENSE00001312257.2|3|Q08257.196
chr1	-	77631850	77633405	77631850	77633354	ZZZ3	ENSG00000036549.13	ENST00000370801.8|ENSP00000359837.3|ENSE00001453662.1|5|Q8IYH5.179
chr1	-	77745421	77745599	77745421	77745462	USP33	ENSG00000077254.14	ENST00000370792.7|ENSP00000359828.3|ENSE00002201520.1|2|Q8TEY7.179,ENST00000370793.5|ENSP00000359829.1|ENSE00002201520.1|2|Q8TEY7.179
chr1	+	78627906	78628393	78627916	78628393	IFI44L	ENSG00000137959.17	ENST00000370751.10|ENSP00000359787.4|ENSE00000932015.1|2|Q53G44.115
chr1	-	84670646	84670815	84670646	84670777	SSX2IP	ENSG00000117155.17	ENST00000437941.6|ENSP00000412781.2|ENSE00003547845.1|2|Q9Y2D8.177,ENST00000605755.5|ENSP00000474480.1|ENSE00003547845.1|2|Q9Y2D8.177
chr1	-	84671177	84671308	84671177	84671219	SSX2IP	ENSG00000117155.17	ENST00000342203.8|ENSP00000340279.3|ENSE00003608420.1|2|Q9Y2D8.177
chr1	-	86386915	86387079	86386915	86387027	ODF2L	ENSG00000122417.16	ENST00000359242.7|ENSP00000359600.2|ENSE00002150559.1|2|Q9ULJ1.140
chr1	-	86386915	86387086	86386915	86387027	ODF2L	ENSG00000122417.16	ENST00000294678.6|ENSP00000294678.2|ENSE00003966867.1|2|Q9ULJ1.140,ENST00000317336.11|ENSP00000320165.8|ENSE00003966867.1|2|Q9ULJ1.140,ENST00000370566.7|ENSP00000359597.2|ENSE00003966867.1|2|Q9ULJ1.140
chr1	-	88988252	88988351	88988252	88988350	KYAT3	ENSG00000137944.18	ENST00000260508.9|ENSP00000260508.4|ENSE00003688776.1|2|Q6YP21.149
chr1	+	91962718	91962946	91962755	91962946	BRDT	ENSG00000137948.19	ENST00000362005.7|ENSP00000354568.3|ENSE00001124551.3|3|Q58F21.148,ENST00000394530.7|ENSP00000378038.3|ENSE00001124551.3|2|Q58F21.148,ENST00000399546.7|ENSP00000387822.3|ENSE00001124551.3|2|Q58F21.148,ENST00000402388.1|ENSP00000384051.1|ENSE00001124551.3|2|Q58F21.148
chr1	+	91964627	91964764	91964654	91964764	BRDT	ENSG00000137948.19	ENST00000370389.6|ENSP00000359416.2|ENSE00003564480.1|3|Q58F21.148
chr1	+	108885275	108885578	108885523	108885578	GPSM2	ENSG00000121957.15	ENST00000264126.9|ENSP00000264126.3|ENSE00001024150.3|2|P81274.214,ENST00000406462.6|ENSP00000385510.1|ENSE00001024150.3|3|P81274.214,ENST00000642355.1|ENSP00000496104.1|ENSE00001024150.3|2|P81274.214
chr1	+	108885507	108885578	108885523	108885578	GPSM2	ENSG00000121957.15	ENST00000645164.2|ENSP00000496756.2|ENSE00001621718.1|3|P81274.214,ENST00000676184.1|ENSP00000502178.1|ENSE00001621718.1|3|P81274.214
chr1	-	108950309	108950438	108950309	108950437	CLCC1	ENSG00000121940.17	ENST00000674849.1|ENSP00000502251.1|ENSE00003900867.1|2|Q96S66.143,ENST00000675508.1|ENSP00000502836.1|ENSE00003900867.1|3|Q96S66.143,ENST00000675654.1|ENSP00000502648.1|ENSE00003900867.1|3|Q96S66.143,ENST00000685540.1|ENSP00000510352.1|ENSE00003900867.1|2|Q96S66.143,ENST00000685628.1|ENSP00000509075.1|ENSE00003900867.1|2|Q96S66.143,ENST00000687591.1|ENSP00000509036.1|ENSE00003900867.1|2|Q96S66.1…
chr1	-	108950309	108950448	108950309	108950437	CLCC1	ENSG00000121940.17	ENST00000302500.5|ENSP00000306552.4|ENSE00000958160.3|3|Q96S66.143,ENST00000356970.6|ENSP00000349456.2|ENSE00000958160.3|2|Q96S66.143,ENST00000369969.7|ENSP00000358986.3|ENSE00000958160.3|3|Q96S66.143,ENST00000369970.8|ENSP00000358987.3|ENSE00000958160.3|3|Q96S66.143,ENST00000675956.1|ENSP00000502457.1|ENSE00000958160.3|2|Q96S66.143,ENST00000685014.1|ENSP00000510582.1|ENSE00000958160.3|2|Q96S66.1…
chr1	+	109625303	109625433	109625404	109625433	AMPD2	ENSG00000116337.20	ENST00000528454.5|ENSP00000437164.1|ENSE00003690932.1|2|Q01433.199,ENST00000531203.6|ENSP00000431975.2|ENSE00003690932.1|3|Q01433.199
chr1	+	111310400	111310492	111310468	111310492	CHIA	ENSG00000134216.19	ENST00000369740.6|ENSP00000358755.1|ENSE00001450758.1|2|Q9BZP6.185
chr1	+	111315270	111315435	111315280	111315435	CHIA	ENSG00000134216.19	ENST00000430615.1|ENSP00000391132.1|ENSE00003652877.1|4|Q9BZP6.185
chr1	+	113979975	113980126	113980073	113980126	OLFML3	ENSG00000116774.12	ENST00000369551.5|ENSP00000358564.1|ENSE00001450315.1|2|Q9NRN5.158
chr1	-	114741527	114741673	114741527	114741664	CSDE1	ENSG00000009307.17	ENST00000369530.5|ENSP00000358543.1|ENSE00002183663.1|3|O75534.212,ENST00000610726.5|ENSP00000481762.1|ENSE00002183663.1|3|O75534.212,ENST00000688211.1|ENSP00000508995.1|ENSE00002183663.1|4|O75534.212
chr1	-	117156574	117156921	117156574	117156733	VTCN1	ENSG00000134258.18	ENST00000539893.5|ENSP00000444724.1|ENSE00003610433.1|3|Q7Z7D3.156
chr1	+	119380504	119380723	119380693	119380723	HAO2	ENSG00000116882.15	ENST00000361035.8|ENSP00000354314.4|ENSE00002241995.1|2|Q9NYQ3.169
chr1	+	145825757	145825923	145825777	145825923	POLR3C	ENSG00000186141.10	ENST00000334163.4|ENSP00000334564.3|ENSE00003558052.1|2|Q9BUI4.163
chr1	-	146020135	146020320	146020135	146020231	HJV	ENSG00000168509.20	ENST00000336751.11|ENSP00000337014.5|ENSE00001435872.1|2|Q6ZVN8.159
chr1	+	150068630	150068764	150068645	150068764	VPS45	ENSG00000136631.16	ENST00000369128.9|ENSP00000358124.5|ENSE00003726336.1|2|Q9NRW7.177
chr1	-	150231777	150231926	150231777	150231836	ANP32E	ENSG00000143401.15	ENST00000616917.4|ENSP00000481415.1|ENSE00003678171.1|2|Q9BTT0.183
chr1	-	150764638	150764764	150764638	150764763	CTSS	ENSG00000163131.12	ENST00000368985.8|ENSP00000357981.3|ENSE00001448523.1|2|P25774.209,ENST00000680288.1|ENSP00000506001.1|ENSE00001448523.1|2|P25774.209
chr1	+	151025515	151025673	151025541	151025673	PRUNE1	ENSG00000143363.17	ENST00000368934.1|ENSP00000357930.1|ENSE00003464956.1|2|Q86TP1.148,ENST00000368936.5|ENSP00000357932.1|ENSE00003464956.1|4|Q86TP1.148,ENST00000368937.5|ENSP00000357933.1|ENSE00003464956.1|2|Q86TP1.148
chr1	-	151315573	151316509	151315573	151316481	PI4KB	ENSG00000143393.17	ENST00000368872.5|ENSP00000357866.1|ENSE00003463601.1|4|Q9UBF8.190,ENST00000368873.6|ENSP00000357867.1|ENSE00003463601.1|2|Q9UBF8.190,ENST00000368874.8|ENSP00000357868.4|ENSE00003463601.1|2|Q9UBF8.190
chr1	-	154953671	154953757	154953671	154953721	PBXIP1	ENSG00000163346.17	ENST00000368463.8|ENSP00000357448.3|ENSE00003641626.1|2|Q96AQ6.146
chr1	-	154970032	154970199	154970032	154970196	SHC1	ENSG00000160691.19	ENST00000368450.5|ENSP00000357435.1|ENSE00002713397.1|2|P29353.246,ENST00000368453.8|ENSP00000357438.4|ENSE00002713397.1|2|P29353.246
chr1	+	155010916	155011015	155010920	155011015	ZBTB7B	ENSG00000160685.14	ENST00000417934.6|ENSP00000406286.2|ENSE00003467717.1|3|O15156.188
chr1	+	155175386	155175647	155175392	155175647	TRIM46	ENSG00000163462.19	ENST00000368382.5|ENSP00000357366.1|ENSE00003460748.1|2|Q7Z4K8.170
chr1	-	155241086	155241180	155241086	155241112	GBA1	ENSG00000177628.16	ENST00000327247.9|ENSP00000314508.5|ENSE00003612715.1|2|P04062.257
chr1	+	155309789	155309965	155309790	155309965	FDPS	ENSG00000160752.15	ENST00000356657.10|ENSP00000349078.6|ENSE00001446957.1|2|P14324.231,ENST00000368356.9|ENSP00000357340.4|ENSE00001446957.1|2|P14324.231
chr1	+	155310043	155310205	155310065	155310205	FDPS	ENSG00000160752.15	ENST00000447866.5|ENSP00000391755.1|ENSE00003661122.2|2|P14324.231
chr1	+	155310064	155310205	155310065	155310205	FDPS	ENSG00000160752.15	ENST00000467076.5|ENSP00000480142.1|ENSE00003731169.1|2|P14324.231,ENST00000612683.1|ENSP00000478235.1|ENSE00003731169.1|2|P14324.231
chr1	+	155324845	155324943	155324895	155324943	RUSC1	ENSG00000160753.17	ENST00000368349.8|ENSP00000357333.4|ENSE00003967799.1|2|Q9BVN2.174
chr1	-	155680416	155680456	155680416	155680436	YY1AP1	ENSG00000163374.20	ENST00000347088.9|ENSP00000316079.6|ENSE00003689028.1|2|Q9H869.142,ENST00000355499.9|ENSP00000347686.4|ENSE00003689028.1|3|Q9H869.142,ENST00000368330.6|ENSP00000357314.2|ENSE00003689028.1|2|Q9H869.142,ENST00000404643.5|ENSP00000385390.1|ENSE00003689028.1|3|Q9H869.142
chr1	-	155910656	155910804	155910656	155910761	RIT1	ENSG00000143622.12	ENST00000368323.8|ENSP00000357306.3|ENSE00003703276.1|2|Q92963.186
chr1	+	156129827	156129908	156129850	156129908	LMNA	ENSG00000160789.24	ENST00000473598.6|ENSP00000421821.1|ENSE00002043682.1|2|P02545.267
chr1	+	156154550	156154717	156154579	156154717	SEMA4A	ENSG00000196189.14	ENST00000355014.6|ENSP00000347117.2|ENSE00003474176.1|2|Q9H3S1.186,ENST00000368285.8|ENSP00000357268.3|ENSE00003474176.1|2|Q9H3S1.186
chr1	-	156246681	156246756	156246681	156246731	PAQR6	ENSG00000160781.17	ENST00000292291.10|ENSP00000292291.5|ENSE00003568826.1|2|Q6TCH4.140
chr1	-	156246690	156246756	156246690	156246731	PAQR6	ENSG00000160781.17	ENST00000356983.7|ENSP00000349474.3|ENSE00002246167.1|3|Q6TCH4.140
chr1	-	156294759	156295016	156294759	156294893	GLMP	ENSG00000198715.13	ENST00000614643.4|ENSP00000480936.1|ENSE00003718936.1|2|Q8WWB7.144
chr1	-	159073238	159073519	159073238	159073499	AIM2	ENSG00000163568.16	ENST00000368130.9|ENSP00000357112.4|ENSE00003707095.1|2|O14862.161
chr1	+	160208464	160208665	160208605	160208665	PEA15	ENSG00000162734.13	ENST00000368076.1|ENSP00000357055.1|ENSE00001446270.1|3|Q15121.180
chr1	-	161223350	161223425	161223350	161223401	APOA2	ENSG00000158874.11	ENST00000367990.7|ENSP00000356969.3|ENSE00003711228.1|2|P02652.236
chr1	-	161236459	161236598	161236459	161236565	NR1I3	ENSG00000143257.12	ENST00000367980.6|ENSP00000356959.2|ENSE00002535530.1|2|Q14994.209,ENST00000367982.8|ENSP00000356961.4|ENSE00002535530.1|2|Q14994.209,ENST00000367983.9|ENSP00000356962.5|ENSE00002535530.1|2|Q14994.209,ENST00000367984.8|ENSP00000356963.4|ENSE00002535530.1|2|Q14994.209,ENST00000367985.7|ENSP00000356965.3|ENSE00002535530.1|2|Q14994.209,ENST00000428574.6|ENSP00000412672.2|ENSE00002535530.1|2|Q14994.2…
chr1	-	167901662	167901842	167901662	167901821	ADCY10	ENSG00000143199.18	ENST00000367848.1|ENSP00000356822.1|ENSE00001445764.1|5|Q96PN6.166
chr1	-	167904993	167905198	167904993	167905140	ADCY10	ENSG00000143199.18	ENST00000367851.9|ENSP00000356825.4|ENSE00003525851.1|2|Q96PN6.166
chr1	-	168104477	168104894	168104477	168104850	GPR161	ENSG00000143147.15	ENST00000367835.1|ENSP00000356809.1|ENSE00003657610.1|3|Q8N6U8.166,ENST00000367838.5|ENSP00000356812.1|ENSE00003657610.1|4|Q8N6U8.166,ENST00000682931.1|ENSP00000506967.1|ENSE00003657610.1|2|Q8N6U8.166
chr1	-	168134906	168135036	168134906	168134921	GPR161	ENSG00000143147.15	ENST00000537209.5|ENSP00000441039.1|ENSE00003582336.1|2|Q8N6U8.166
chr1	-	170041677	170041840	170041677	170041761	KIFAP3	ENSG00000075945.13	ENST00000538366.5|ENSP00000444622.1|ENSE00002219735.1|4|Q92845.181
chr1	-	170055305	170055436	170055305	170055348	KIFAP3	ENSG00000075945.13	ENST00000367765.5|ENSP00000356739.1|ENSE00003512532.1|2|Q92845.181
chr1	+	174877392	174877605	174877495	174877605	RABGAP1L	ENSG00000152061.24	ENST00000478442.5|ENSP00000434600.1|ENSE00003556724.1|2|Q5R372.127,ENST00000486220.5|ENSP00000432490.1|ENSE00003556724.1|2|Q5R372.127
chr1	+	179302677	179302802	179302685	179302802	SOAT1	ENSG00000057252.13	ENST00000367619.8|ENSP00000356591.3|ENSE00003633477.1|2|P35610.201,ENST00000540564.5|ENSP00000445315.1|ENSE00003464800.1|2|P35610.201
chr1	-	182669624	182669752	182669624	182669649	RGS8	ENSG00000135824.13	ENST00000367556.5|ENSP00000356527.1|ENSE00003683799.1|2|P57771.166,ENST00000367557.8|ENSP00000356528.4|ENSE00003683799.1|3|P57771.166,ENST00000483095.6|ENSP00000426289.1|ENSE00003683799.1|3|P57771.166
chr1	+	182794356	182794439	182794372	182794439	NPL	ENSG00000135838.14	ENST00000367553.6|ENSP00000356524.1|ENSE00003634847.1|3|Q9BXD5.158,ENST00000367555.5|ENSP00000356526.1|ENSE00003634847.1|3|Q9BXD5.158
chr1	+	193069034	193069634	193069055	193069634	RO60	ENSG00000116747.13	ENST00000367443.5|ENSP00000356413.1|ENSE00003611020.1|2|P10155.205,ENST00000367444.7|ENSP00000356414.3|ENSE00003611020.1|2|P10155.205,ENST00000367445.7|ENSP00000356415.3|ENSE00003611020.1|2|P10155.205,ENST00000367446.7|ENSP00000356416.3|ENSE00003611020.1|2|P10155.205,ENST00000400968.7|ENSP00000383752.2|ENSE00003611020.1|2|P10155.205
chr1	-	197735586	197735796	197735586	197735637	DENND1B	ENSG00000213047.13	ENST00000235453.8|ENSP00000235453.4|ENSE00001367853.2|3|Q6P3S1.147
chr1	+	198639226	198639341	198639269	198639341	PTPRC	ENSG00000081237.21	ENST00000348564.11|ENSP00000306782.7|ENSE00003551252.1|2|P08575.239,ENST00000442510.8|ENSP00000411355.3|ENSE00003551252.1|2|P08575.239
chr1	-	205343229	205343793	205343229	205343604	KLHDC8A	ENSG00000162873.15	ENST00000367155.8|ENSP00000356123.3|ENSE00001443651.1|2|Q8IYD2.138,ENST00000367156.7|ENSP00000356124.3|ENSE00001443651.1|5|Q8IYD2.138,ENST00000539253.5|ENSP00000442229.1|ENSE00001443651.1|4|Q8IYD2.138
chr1	-	205774833	205775086	205774833	205774956	RAB29	ENSG00000117280.13	ENST00000235932.8|ENSP00000235932.4|ENSE00001443619.1|2|O14966.197,ENST00000367139.8|ENSP00000356107.3|ENSE00001443619.1|2|O14966.197
chr1	+	206473196	206473314	206473228	206473314	IKBKE	ENSG00000263528.8	ENST00000581977.7|ENSP00000464030.1|ENSE00003670649.1|3|Q14164.211
chr1	+	206636875	206636968	206636952	206636968	DYRK3	ENSG00000143479.18	ENST00000367106.1|ENSP00000356073.1|ENSE00003581746.1|2|O43781.191,ENST00000367108.7|ENSP00000356075.3|ENSE00003581746.1|2|O43781.191
chr1	-	207027494	207027679	207027494	207027598	C1orf116	ENSG00000182795.13	ENST00000359470.6|ENSP00000352447.5|ENSE00001443447.1|2|Q9BW04.145
chr1	-	209801240	209801416	209801240	209801413	IRF6	ENSG00000117595.13	ENST00000367021.8|ENSP00000355988.3|ENSE00001443263.1|3|O14896.200
chr1	+	210348933	210349066	210348976	210349066	HHAT	ENSG00000054392.13	ENST00000261458.8|ENSP00000261458.3|ENSE00003476299.1|2|Q5VTY9.154,ENST00000367010.5|ENSP00000355977.1|ENSE00003476299.1|2|Q5VTY9.154,ENST00000413764.6|ENSP00000416845.2|ENSE00003476299.1|2|Q5VTY9.154,ENST00000537898.5|ENSP00000442625.1|ENSE00003476299.1|2|Q5VTY9.154,ENST00000541565.5|ENSP00000444995.1|ENSE00003476299.1|2|Q5VTY9.154
chr1	+	212951339	212951818	212951543	212951818	VASH2	ENSG00000143494.16	ENST00000366964.7|ENSP00000355931.4|ENSE00001068457.3|2|Q86V25.128,ENST00000366965.6|ENSP00000355932.2|ENSE00001068457.3|2|Q86V25.128,ENST00000517399.3|ENSP00000428324.1|ENSE00001068457.3|2|Q86V25.128
chr1	+	212951589	212951818	212951738	212951818	VASH2	ENSG00000143494.16	ENST00000366968.8|ENSP00000355935.4|ENSE00003501160.1|3|Q86V25.128
chr1	+	212951635	212951818	212951738	212951818	VASH2	ENSG00000143494.16	ENST00000366966.6|ENSP00000430319.1|ENSE00002127228.1|3|Q86V25.128
chr1	-	216707359	216707486	216707359	216707429	ESRRG	ENSG00000196482.18	ENST00000366937.5|ENSP00000355904.1|ENSE00001443051.1|2|P62508.193
chr1	-	220079727	220079854	220079727	220079846	BPNT1	ENSG00000162813.18	ENST00000322067.12|ENSP00000318852.7|ENSE00003895335.1|2|O95861.178,ENST00000414869.6|ENSP00000410348.2|ENSE00003895335.1|2|O95861.178,ENST00000469520.6|ENSP00000446828.1|ENSE00003895335.1|3|O95861.178
chr1	-	224311800	224311857	224311800	224311823	NVL	ENSG00000143748.18	ENST00000391875.6|ENSP00000375747.2|ENSE00003546490.1|4|O15381.181,ENST00000469968.5|ENSP00000419420.2|ENSE00003546490.1|4|O15381.181
chr1	+	226880440	226882048	226881908	226882048	PSEN2	ENSG00000143801.18	ENST00000679088.1|ENSP00000504727.1|ENSE00003910156.1|4|P49810.226
chr1	+	226881888	226882048	226881908	226882048	PSEN2	ENSG00000143801.18	ENST00000366782.6|ENSP00000355746.2|ENSE00003462721.1|4|P49810.226,ENST00000366783.8|ENSP00000355747.3|ENSE00003462721.1|4|P49810.226,ENST00000422240.6|ENSP00000403737.2|ENSE00003462721.1|4|P49810.226,ENST00000626989.3|ENSP00000486498.2|ENSE00003462721.1|3|P49810.226,ENST00000677414.1|ENSP00000503116.1|ENSE00003462721.1|3|P49810.226
chr1	-	229432987	229433127	229432987	229433115	ACTA1	ENSG00000143632.15	ENST00000366684.7|ENSP00000355645.3|ENSE00001380587.1|2|P68133.181
chr1	-	230868180	230868402	230868180	230868398	C1orf198	ENSG00000119280.17	ENST00000470540.5|ENSP00000428172.1|ENSE00002087134.1|3|Q9H425.132
chr1	+	235335242	235335334	235335265	235335334	GGPS1	ENSG00000152904.11	ENST00000282841.9|ENSP00000282841.5|ENSE00002320687.1|2|O95749.199,ENST00000358966.6|ENSP00000351852.2|ENSE00002320687.1|2|O95749.199,ENST00000488594.5|ENSP00000418690.1|ENSE00002320687.1|2|O95749.199
chr1	+	235380019	235380149	235380050	235380149	TBCE	ENSG00000285053.1	ENST00000645205.1|ENSP00000495823.1|ENSE00003815917.1|5|Q15813.192,ENST00000645351.1|ENSP00000494319.1|ENSE00003815917.1|2|Q15813.192,ENST00000645655.1|ENSP00000495202.1|ENSE00003815917.1|5|Q15813.192,ENST00000646624.1|ENSP00000494575.1|ENSE00003815917.1|4|Q15813.192,ENST00000647186.1|ENSP00000494775.1|ENSE00003815917.1|4|Q15813.192
chr1	-	243843125	243843282	243843125	243843170	AKT3	ENSG00000117020.19	ENST00000263826.12|ENSP00000263826.5|ENSE00001441962.1|2|Q9Y243.220,ENST00000366540.5|ENSP00000355498.1|ENSE00001441962.1|2|Q9Y243.220,ENST00000673466.1|ENSP00000500582.1|ENSE00001441962.1|2|Q9Y243.220
chr1	+	247549045	247549220	247549192	247549220	GCSAML	ENSG00000169224.13	ENST00000366489.5|ENSP00000355445.1|ENSE00001759250.1|3|Q5JQS6.118,ENST00000366491.6|ENSP00000355447.2|ENSE00001759250.1|4|Q5JQS6.118
chr1	+	247549136	247549220	247549192	247549220	GCSAML	ENSG00000169224.13	ENST00000536561.5|ENSP00000446460.2|ENSE00001441829.4|3|Q5JQS6.118
chr10	+	179994	180128	180013	180128	ZMYND11	ENSG00000015171.21	ENST00000381591.5|ENSP00000371003.1|ENSE00003595316.1|2|Q15326.193,ENST00000381604.9|ENSP00000371017.6|ENSE00003595316.1|2|Q15326.193,ENST00000397962.8|ENSP00000381053.3|ENSE00003595316.1|2|Q15326.193,ENST00000509513.6|ENSP00000424205.2|ENSE00003595316.1|2|Q15326.193,ENST00000602682.6|ENSP00000473321.1|ENSE00003595316.1|2|Q15326.193
chr10	+	1072116	1072293	1072156	1072293	WDR37	ENSG00000047056.18	ENST00000263150.9|ENSP00000263150.4|ENSE00001230243.2|2|Q9Y2I8.176,ENST00000358220.5|ENSP00000350954.1|ENSE00001230243.2|2|Q9Y2I8.176
chr10	-	5966145	5966339	5966145	5966319	IL15RA	ENSG00000134470.21	ENST00000525219.6|ENSP00000431529.2|ENSE00003482923.1|2|Q13261.180
chr10	-	13344758	13345028	13344758	13344950	SEPHS1	ENSG00000086475.15	ENST00000327347.10|ENSP00000367893.3|ENSE00001166140.2|2|P49903.186,ENST00000378614.8|ENSP00000367877.3|ENSE00001166140.2|2|P49903.186
chr10	+	16484337	16484816	16484385	16484816	PTER	ENSG00000165983.15	ENST00000378000.5|ENSP00000367239.1|ENSE00001121261.3|3|Q96BW5.154,ENST00000535784.7|ENSP00000439485.1|ENSE00001121261.3|2|Q96BW5.154
chr10	-	16816973	16817084	16816973	16817081	RSU1	ENSG00000148484.18	ENST00000345264.10|ENSP00000339521.5|ENSE00002280374.1|2|Q15404.182
chr10	+	17953191	17953537	17953277	17953537	SLC39A12	ENSG00000148482.12	ENST00000377369.7|ENSP00000366586.2|ENSE00003895824.1|2|Q504Y0.121,ENST00000377371.3|ENSP00000366588.3|ENSE00003895824.1|2|Q504Y0.121,ENST00000377374.8|ENSP00000366591.4|ENSE00003895824.1|2|Q504Y0.121
chr10	-	27231748	27231820	27231748	27231795	ACBD5	ENSG00000107897.20	ENST00000375901.5|ENSP00000365066.1|ENSE00003597731.1|3|Q5T8D3.145
chr10	-	30857680	30857778	30857680	30857686	ZNF438	ENSG00000183621.15	ENST00000331737.10|ENSP00000333571.6|ENSE00001466674.2|6|Q7Z4V0.158,ENST00000452305.5|ENSP00000413060.1|ENSE00001466674.2|7|Q7Z4V0.158
chr10	+	35137782	35137879	35137836	35137879	CREM	ENSG00000095794.21	ENST00000345491.7|ENSP00000265372.5|ENSE00003672077.1|2|Q03060.208,ENST00000354759.7|ENSP00000346804.3|ENSE00003672077.1|2|Q03060.208,ENST00000685392.1|ENSP00000509489.1|ENSE00003672077.1|2|Q03060.208,ENST00000686585.1|ENSP00000510546.1|ENSE00003672077.1|2|Q03060.208
chr10	+	35148368	35148491	35148372	35148491	CREM	ENSG00000095794.21	ENST00000374726.7|ENSP00000363858.3|ENSE00003652308.1|2|Q03060.208,ENST00000429130.7|ENSP00000393538.2|ENSE00003652308.1|3|Q03060.208,ENST00000489321.5|ENSP00000419924.1|ENSE00003652308.1|2|Q03060.208
chr10	+	35188200	35188388	35188277	35188388	CREM	ENSG00000095794.21	ENST00000463314.5|ENSP00000418336.1|ENSE00003467860.1|2|Q03060.208
chr10	+	35201451	35201486	35201480	35201486	CREM	ENSG00000095794.21	ENST00000488741.5|ENSP00000419075.1|ENSE00003467396.1|2|Q03060.208
chr10	+	35483404	35483478	35483412	35483478	CCNY	ENSG00000108100.18	ENST00000265375.13|ENSP00000265375.9|ENSE00003652968.1|3|Q8ND76.177,ENST00000374706.5|ENSP00000363838.1|ENSE00003652968.1|4|Q8ND76.177
chr10	+	38012298	38012350	38012342	38012350	ZNF33A	ENSG00000189180.16	ENST00000432900.7|ENSP00000402467.3|ENSE00003553199.1|2|Q06730.198,ENST00000458705.6|ENSP00000387713.2|ENSE00003553199.1|2|Q06730.198
chr10	-	46016540	46016694	46016540	46016680	NCOA4	ENSG00000266412.6	ENST00000581486.6|ENSP00000462943.1|ENSE00003689360.1|2|Q13772.206,ENST00000583565.5|ENSP00000463476.1|ENSE00003689360.1|2|Q13772.206,ENST00000585132.5|ENSP00000464054.1|ENSE00003689360.1|2|Q13772.206
chr10	-	46027432	46027528	46027432	46027465	NCOA4	ENSG00000266412.6	ENST00000578454.5|ENSP00000463027.1|ENSE00002732991.1|2|Q13772.206,ENST00000579039.2|ENSP00000463455.1|ENSE00002732991.1|2|Q13772.206
chr10	+	46932377	46932533	46932500	46932533	PTPN20	ENSG00000204179.11	ENST00000374339.5|ENSP00000363459.3|ENSE00003580116.1|2|Q4JDL3.137,ENST00000374346.7|ENSP00000363466.3|ENSE00003580116.1|2|Q4JDL3.137,ENST00000502705.5|ENSP00000420995.1|ENSE00003580116.1|2|Q4JDL3.137,ENST00000509599.5|ENSP00000425012.1|ENSE00003580116.1|2|Q4JDL3.137
chr10	+	46946563	46946675	46946579	46946675	PTPN20	ENSG00000204179.11	ENST00000374218.6|ENSP00000363335.2|ENSE00003719491.1|4|Q4JDL3.137,ENST00000395721.6|ENSP00000379071.2|ENSE00003719491.1|3|Q4JDL3.137,ENST00000395725.7|ENSP00000379075.3|ENSE00003719491.1|3|Q4JDL3.137,ENST00000505814.5|ENSP00000426355.1|ENSE00003719491.1|3|Q4JDL3.137,ENST00000506080.5|ENSP00000421921.2|ENSE00003719491.1|4|Q4JDL3.137,ENST00000508602.5|ENSP00000424491.2|ENSE00003719491.1|3|Q4JDL3.1…
chr10	+	49616023	49616092	49616053	49616092	CHAT	ENSG00000070748.19	ENST00000395562.2|ENSP00000378929.2|ENSE00003627036.1|2|P28329.200
chr10	-	49758389	49758593	49758389	49758592	OGDHL	ENSG00000197444.10	ENST00000374103.9|ENSP00000363216.4|ENSE00001462490.1|2|Q9ULD0.160,ENST00000419399.4|ENSP00000401356.1|ENSE00001462490.1|2|Q9ULD0.160
chr10	-	50850665	50850807	50850665	50850787	A1CF	ENSG00000148584.16	ENST00000373995.7|ENSP00000363107.3|ENSE00001462105.1|3|Q9NQ94.180,ENST00000395495.6|ENSP00000378873.2|ENSE00001462105.1|3|Q9NQ94.180
chr10	-	54664172	54664290	54664172	54664262	PCDH15	ENSG00000150275.20	ENST00000320301.11|ENSP00000322604.6|ENSE00003684295.1|2|Q96QU1.186,ENST00000373955.5|ENSP00000363066.1|ENSE00003684295.1|2|Q96QU1.186,ENST00000395445.6|ENSP00000378832.2|ENSE00003684295.1|2|Q96QU1.186,ENST00000616114.4|ENSP00000483745.1|ENSE00003684295.1|2|Q96QU1.186
chr10	+	68106540	68106801	68106725	68106801	MYPN	ENSG00000138347.17	ENST00000354393.7|ENSP00000346369.2|ENSE00001461220.1|2|Q86TC9.155
chr10	+	68121438	68122340	68121439	68122340	MYPN	ENSG00000138347.17	ENST00000358913.10|ENSP00000351790.5|ENSE00000986322.1|2|Q86TC9.155,ENST00000613327.5|ENSP00000480757.2|ENSE00000986322.1|3|Q86TC9.155
chr10	-	70376452	70376596	70376452	70376533	LRRC20	ENSG00000172731.15	ENST00000355790.8|ENSP00000348043.4|ENSE00001186095.2|2|Q8TCA0.157,ENST00000358141.6|ENSP00000350860.2|ENSE00001186095.2|2|Q8TCA0.157,ENST00000373224.5|ENSP00000362321.1|ENSE00001186095.2|2|Q8TCA0.157,ENST00000395011.5|ENSP00000378458.1|ENSE00001186095.2|2|Q8TCA0.157,ENST00000446961.4|ENSP00000413745.2|ENSE00001186095.2|2|Q8TCA0.157
chr10	+	70816811	70816880	70816854	70816880	SGPL1	ENSG00000166224.18	ENST00000373202.8|ENSP00000362298.3|ENSE00003972243.1|2|O95470.183
chr10	-	72477493	72477603	72477493	72477550	MICU1	ENSG00000107745.20	ENST00000398763.8|ENSP00000381747.4|ENSE00001775484.2|3|Q9BPX6.182
chr10	+	73124214	73124320	73124234	73124320	NUDT13	ENSG00000166321.14	ENST00000544879.5|ENSP00000440760.1|ENSE00003475835.1|6|Q86X67.146
chr10	+	75211482	75211659	75211584	75211659	VDAC2	ENSG00000165637.14	ENST00000313132.8|ENSP00000361635.1|ENSE00001178118.5|3|P45880.206
chr10	+	79611582	79611641	79611620	79611641	SFTPA1	ENSG00000122852.15	ENST00000419470.6|ENSP00000397082.2|ENSE00003556021.1|2|Q8IWL2.182
chr10	+	88665479	88665559	88665541	88665559	LIPF	ENSG00000182333.15	ENST00000355843.2|ENSP00000348101.3|ENSE00003705225.1|2|P07098.206,ENST00000394375.7|ENSP00000377900.3|ENSE00003705225.1|2|P07098.206
chr10	-	89247538	89247649	89247538	89247648	LIPA	ENSG00000107798.18	ENST00000336233.10|ENSP00000337354.5|ENSE00001142216.3|2|P38571.198
chr10	+	89301977	89302128	89302124	89302128	IFIT2	ENSG00000119922.11	ENST00000638108.1|ENSP00000490935.1|ENSE00003794384.1|4|P09913.194,ENST00000680954.1|ENSP00000505033.1|ENSE00003794384.1|2|P09913.194
chr10	+	89302056	89302128	89302124	89302128	IFIT2	ENSG00000119922.11	ENST00000680809.1|ENSP00000506255.1|ENSE00003910341.1|2|P09913.194
chr10	+	95913382	95913437	95913426	95913437	CC2D2B	ENSG00000188649.15	ENST00000423344.6|ENSP00000411850.2|ENSE00003627612.1|3|Q6DHV5.121
chr10	+	97738477	97738649	97738478	97738649	ZFYVE27	ENSG00000155256.18	ENST00000337540.11|ENSP00000337993.7|ENSE00003452039.1|2|Q5T4F4.164
chr10	+	97738477	97738674	97738478	97738674	ZFYVE27	ENSG00000155256.18	ENST00000357540.8|ENSP00000350148.4|ENSE00002274439.1|2|Q5T4F4.164,ENST00000359980.5|ENSP00000353069.3|ENSE00002274439.1|2|Q5T4F4.164,ENST00000370613.7|ENSP00000359646.3|ENSE00002274439.1|2|Q5T4F4.164,ENST00000393677.8|ENSP00000377282.3|ENSE00002274439.1|2|Q5T4F4.164,ENST00000423811.3|ENSP00000409594.2|ENSE00002274439.1|2|Q5T4F4.164,ENST00000684270.1|ENSP00000506975.1|ENSE00002274439.1|2|Q5T4F4.1…
chr10	+	97744729	97744915	97744755	97744915	ZFYVE27	ENSG00000155256.18	ENST00000370610.7|ENSP00000359642.3|ENSE00003640581.1|2|Q5T4F4.164
chr10	+	98208101	98209899	98208115	98209899	R3HCC1L	ENSG00000166024.14	ENST00000612478.4|ENSP00000483494.1|ENSE00003728851.1|3|Q7Z5L2.134
chr10	-	101587246	101587406	101587246	101587360	POLL	ENSG00000166169.17	ENST00000299206.8|ENSP00000299206.4|ENSE00003891177.1|2|Q9UGP5.206,ENST00000370162.8|ENSP00000359181.3|ENSE00003891177.1|2|Q9UGP5.206,ENST00000628479.2|ENSP00000485885.1|ENSE00003580232.1|2|Q9UGP5.206
chr10	+	110876670	110876753	110876744	110876753	PDCD4	ENSG00000150593.18	ENST00000393104.6|ENSP00000376816.2|ENSE00003678353.1|3|Q53EL6.151
chr10	-	110901538	110901585	110901538	110901583	BBIP1	ENSG00000214413.9	ENST00000436562.1|ENSP00000431936.1|ENSE00001712441.1|2|A8MTZ0.92
chr10	-	110901538	110901612	110901538	110901583	BBIP1	ENSG00000214413.9	ENST00000447005.5|ENSP00000432849.1|ENSE00003472044.1|2|A8MTZ0.92,ENST00000651952.1|ENSP00000498552.1|ENSE00003472044.1|3|A8MTZ0.92,ENST00000652396.1|ENSP00000498843.1|ENSE00003472044.1|4|A8MTZ0.92,ENST00000652400.1|ENSP00000498614.1|ENSE00003472044.1|4|A8MTZ0.92
chr10	-	110918121	110918213	110918121	110918157	BBIP1	ENSG00000214413.9	ENST00000423273.5|ENSP00000432274.1|ENSE00003502477.1|2|A8MTZ0.92,ENST00000448814.7|ENSP00000436622.2|ENSE00003502477.1|2|A8MTZ0.92,ENST00000454061.5|ENSP00000433157.1|ENSE00003502477.1|2|A8MTZ0.92,ENST00000605742.5|ENSP00000474675.1|ENSE00003502477.1|2|A8MTZ0.92,ENST00000652043.1|ENSP00000498430.1|ENSE00003502477.1|2|A8MTZ0.92
chr10	+	110964125	110965061	110964359	110965061	SHOC2	ENSG00000108061.13	ENST00000265277.10|ENSP00000265277.5|ENSE00000811848.5|2|Q9UQ13.192,ENST00000369452.9|ENSP00000358464.5|ENSE00000811848.5|2|Q9UQ13.192,ENST00000685059.1|ENSP00000510210.1|ENSE00000811848.5|3|Q9UQ13.192,ENST00000688928.1|ENSP00000509273.1|ENSE00000811848.5|2|Q9UQ13.192,ENST00000689118.1|ENSP00000510554.1|ENSE00000811848.5|3|Q9UQ13.192,ENST00000689300.1|ENSP00000510639.1|ENSE00000811848.5|4|Q9UQ13.…
chr10	-	124411973	124412200	124411973	124412171	OAT	ENSG00000065154.12	ENST00000368845.6|ENSP00000357838.5|ENSE00003659414.1|2|P04181.234
chr10	+	132104672	132104943	132104809	132104943	JAKMIP3	ENSG00000188385.13	ENST00000664697.1|ENSP00000499375.1|ENSE00003868677.1|2|Q5VZ66.123,ENST00000668452.1|ENSP00000499753.1|ENSE00003868677.1|2|Q5VZ66.123
chr10	+	132336794	132336828	132336805	132336828	LRRC27	ENSG00000148814.18	ENST00000368612.3|ENSP00000357601.1|ENSE00001447556.1|2|Q9C0I9.155
chr10	-	133302792	133302951	133302792	133302941	TUBGCP2	ENSG00000130640.15	ENST00000682515.1|ENSP00000506731.1|ENSE00003920555.1|2|Q9BSJ2.188
chr10	-	133302792	133302980	133302792	133302941	TUBGCP2	ENSG00000130640.15	ENST00000252936.8|ENSP00000252936.3|ENSE00003692697.1|2|Q9BSJ2.188,ENST00000543663.6|ENSP00000446093.1|ENSE00003692697.1|2|Q9BSJ2.188,ENST00000682123.1|ENSP00000507610.1|ENSE00003692697.1|2|Q9BSJ2.188
chr10	-	133302792	133303016	133302792	133302941	TUBGCP2	ENSG00000130640.15	ENST00000683612.1|ENSP00000507482.1|ENSE00003918839.1|2|Q9BSJ2.188
chr11	-	233343	233534	233343	233389	SIRT3	ENSG00000142082.15	ENST00000529382.5|ENSP00000437216.1|ENSE00003688627.1|2|Q9NTG7.183
chr11	+	850288	850367	850305	850367	TSPAN4	ENSG00000214063.12	ENST00000397397.7|ENSP00000380552.2|ENSE00003640300.1|3|O14817.165,ENST00000397404.5|ENSP00000380553.1|ENSE00003640300.1|3|O14817.165,ENST00000397406.5|ENSP00000380554.1|ENSE00003640300.1|3|O14817.165,ENST00000397408.5|ENSP00000380555.1|ENSE00003640300.1|3|O14817.165,ENST00000397411.6|ENSP00000380558.2|ENSE00003640300.1|2|O14817.165,ENST00000409543.6|ENSP00000386513.2|ENSE00003640300.1|2|O14817.1…
chr11	-	1290227	1290409	1290227	1290385	TOLLIP	ENSG00000078902.16	ENST00000527886.5|ENSP00000434035.1|ENSE00003620380.1|3|Q9H0E2.186
chr11	+	1866465	1866911	1866475	1866911	LSP1	ENSG00000130592.17	ENST00000381775.5|ENSP00000371194.1|ENSE00001489798.1|2|P33241.183
chr11	-	2140135	2140299	2140135	2140296	IGF2	ENSG00000167244.22	ENST00000434045.6|ENSP00000391826.2|ENSE00001673554.1|2|P01344.252
chr11	-	3373577	3373656	3373577	3373591	ZNF195	ENSG00000005801.18	ENST00000429541.6|ENSP00000387998.2|ENSE00003516856.1|3|O14628.190,ENST00000438262.6|ENSP00000414353.2|ENSE00003516856.1|2|O14628.190,ENST00000526601.5|ENSP00000435828.1|ENSE00003516856.1|2|O14628.190,ENST00000618467.4|ENSP00000482411.1|ENSE00003516856.1|2|O14628.190
chr11	-	3373577	3373675	3373577	3373591	ZNF195	ENSG00000005801.18	ENST00000343338.11|ENSP00000344483.7|ENSE00002197454.1|2|O14628.190
chr11	+	3811250	3811424	3811260	3811424	PGAP2	ENSG00000148985.20	ENST00000278243.9|ENSP00000278243.4|ENSE00003733381.1|2|Q9UHJ9.137,ENST00000463452.6|ENSP00000435223.1|ENSE00003733381.1|2|Q9UHJ9.137,ENST00000464906.6|ENSP00000434631.2|ENSE00003733381.1|3|Q9UHJ9.137,ENST00000493547.6|ENSP00000431851.1|ENSE00003733381.1|3|Q9UHJ9.137
chr11	+	5603246	5603735	5603313	5603735	TRIM6	ENSG00000121236.21	ENST00000278302.9|ENSP00000278302.5|ENSE00003509389.1|2|Q9C030.178
chr11	-	6403647	6403822	6403647	6403766	APBB1	ENSG00000166313.20	ENST00000608394.5|ENSP00000476442.1|ENSE00003704970.1|3|O00213.199,ENST00000608645.5|ENSP00000476646.1|ENSE00003704970.1|2|O00213.199,ENST00000608704.5|ENSP00000476871.1|ENSE00003704970.1|2|O00213.199
chr11	-	6465565	6465732	6465565	6465695	TRIM3	ENSG00000110171.21	ENST00000345851.8|ENSP00000340797.3|ENSE00001383683.1|2|O75382.197,ENST00000359518.7|ENSP00000352508.3|ENSE00001383683.1|3|O75382.197,ENST00000525074.5|ENSP00000433102.1|ENSE00001383683.1|2|O75382.197
chr11	-	6480323	6480423	6480323	6480421	ARFIP2	ENSG00000132254.13	ENST00000254584.6|ENSP00000254584.2|ENSE00000903321.1|2|P53365.186
chr11	-	6480323	6480463	6480323	6480421	ARFIP2	ENSG00000132254.13	ENST00000396777.8|ENSP00000379998.3|ENSE00003606832.1|2|P53365.186
chr11	+	6608694	6608790	6608745	6608790	ILK	ENSG00000166333.14	ENST00000532063.5|ENSP00000434492.2|ENSE00003515133.1|4|Q13418.226
chr11	-	8474681	8475066	8474681	8474905	STK33	ENSG00000130413.16	ENST00000315204.5|ENSP00000320754.1|ENSE00000988570.2|3|Q9BYT3.159,ENST00000396672.5|ENSP00000379905.1|ENSE00000988570.2|2|Q9BYT3.159,ENST00000687296.1|ENSP00000509322.1|ENSE00000988570.2|5|Q9BYT3.159
chr11	-	10625966	10626583	10625966	10626388	IRAG1	ENSG00000072952.20	ENST00000424001.5|ENSP00000401205.1|ENSE00003675670.1|7|Q9Y6F6.139,ENST00000534266.6|ENSP00000433296.2|ENSE00003675670.1|7|Q9Y6F6.139,ENST00000547195.5|ENSP00000448278.2|ENSE00003675670.1|7|Q9Y6F6.139,ENST00000558540.5|ENSP00000453013.1|ENSE00003675670.1|9|Q9Y6F6.139
chr11	-	10633968	10634071	10633968	10634023	IRAG1	ENSG00000072952.20	ENST00000527509.7|ENSP00000432067.3|ENSE00003583587.1|3|Q9Y6F6.139
chr11	+	13355226	13355296	13355286	13355296	BMAL1	ENSG00000133794.20	ENST00000401424.6|ENSP00000385915.2|ENSE00002147656.1|5|O00327.217
chr11	-	13445024	13445181	13445024	13445124	BTBD10	ENSG00000148925.11	ENST00000278174.10|ENSP00000278174.5|ENSE00001101244.1|2|Q9BSF8.152
chr11	-	18317751	18317907	18317751	18317858	HPS5	ENSG00000110756.18	ENST00000349215.8|ENSP00000265967.5|ENSE00003575642.1|2|Q9UPZ3.167
chr11	-	18771939	18772026	18771939	18771958	PTPN5	ENSG00000110786.18	ENST00000396170.5|ENSP00000379473.1|ENSE00001524130.1|2|P54829.184
chr11	-	18771939	18772071	18771939	18771958	PTPN5	ENSG00000110786.18	ENST00000358540.7|ENSP00000351342.2|ENSE00001399458.1|2|P54829.184
chr11	+	20023090	20023132	20023107	20023132	NAV2	ENSG00000166833.23	ENST00000533917.5|ENSP00000437316.1|ENSE00001420600.3|2|Q8IVL1.154
chr11	-	27674060	27674342	27674060	27674284	BDNF	ENSG00000176697.20	ENST00000438929.5|ENSP00000414303.1|ENSE00003679754.1|2|P23560.216
chr11	-	31463172	31463305	31463172	31463276	IMMP1L	ENSG00000148950.11	ENST00000278200.5|ENSP00000278200.1|ENSE00003493618.1|3|Q96LU5.150,ENST00000532287.6|ENSP00000435576.1|ENSE00003493618.1|2|Q96LU5.150
chr11	-	31806402	31806462	31806402	31806411	PAX6	ENSG00000007372.25	ENST00000241001.13|ENSP00000241001.8|ENSE00002523992.1|4|P26367.244,ENST00000379107.7|ENSP00000368401.2|ENSE00002523992.1|3|P26367.244,ENST00000379109.7|ENSP00000368403.2|ENSE00002523992.1|3|P26367.244,ENST00000379129.7|ENSP00000368424.2|ENSE00002523992.1|3|P26367.244,ENST00000379132.8|ENSP00000368427.2|ENSE00002523992.1|3|P26367.244,ENST00000419022.6|ENSP00000404100.1|ENSE00002523992.1|4|P26367.…
chr11	+	34108211	34108333	34108226	34108333	NAT10	ENSG00000135372.10	ENST00000257829.8|ENSP00000257829.3|ENSE00003611265.1|2|Q9H0A0.192
chr11	+	36610081	36610239	36610104	36610239	IFTAP	ENSG00000166352.18	ENST00000334307.10|ENSP00000334848.5|ENSE00003552072.1|2|Q86VG3.121,ENST00000347206.8|ENSP00000299442.6|ENSE00003552072.1|2|Q86VG3.121,ENST00000446510.6|ENSP00000403937.3|ENSE00003552072.1|2|Q86VG3.121,ENST00000527108.6|ENSP00000435676.2|ENSE00003552072.1|2|Q86VG3.121,ENST00000530697.6|ENSP00000432685.2|ENSE00003552072.1|3|Q86VG3.121,ENST00000531554.6|ENSP00000433407.2|ENSE00003552072.1|2|Q86VG3.…
chr11	+	43318421	43318482	43318447	43318482	API5	ENSG00000166181.13	ENST00000455725.6|ENSP00000399341.2|ENSE00002197698.1|2|Q9BZZ5.161
chr11	+	44107683	44108248	44107713	44108248	EXT2	ENSG00000151348.16	ENST00000343631.4|ENSP00000342656.3|ENSE00003545357.1|3|Q93063.206,ENST00000358681.8|ENSP00000351509.4|ENSE00003545357.1|2|Q93063.206,ENST00000395673.8|ENSP00000379032.4|ENSE00003545357.1|3|Q93063.206,ENST00000533608.7|ENSP00000431173.2|ENSE00003545357.1|2|Q93063.206,ENST00000683000.1|ENSP00000508361.1|ENSE00003545357.1|4|Q93063.206
chr11	+	46366244	46366984	46366257	46366984	DGKZ	ENSG00000149091.15	ENST00000454345.6|ENSP00000412178.1|ENSE00001788991.1|2|Q13574.210
chr11	+	46644279	46644360	46644292	46644360	ATG13	ENSG00000175224.17	ENST00000359513.8|ENSP00000352500.4|ENSE00003669479.1|2|O75143.174,ENST00000524625.5|ENSP00000433543.1|ENSE00003669479.1|3|O75143.174,ENST00000526508.5|ENSP00000431974.1|ENSE00003669479.1|3|O75143.174,ENST00000528494.5|ENSP00000432412.1|ENSE00003669479.1|2|O75143.174,ENST00000529655.5|ENSP00000433756.1|ENSE00003669479.1|3|O75143.174,ENST00000683050.1|ENSP00000507809.1|ENSE00003669479.1|3|O75143.1…
chr11	+	47259180	47259259	47259217	47259259	NR1H3	ENSG00000025434.19	ENST00000405853.7|ENSP00000384745.3|ENSE00003617579.1|2|Q13133.220,ENST00000407404.5|ENSP00000385801.1|ENSE00003617579.1|2|Q13133.220,ENST00000441012.7|ENSP00000387946.2|ENSE00003617579.1|2|Q13133.220
chr11	+	47273827	47273976	47273915	47273976	MADD	ENSG00000110514.20	ENST00000311027.9|ENSP00000310933.4|ENSE00001387749.1|2|Q8WXG6.150,ENST00000349238.7|ENSP00000304505.6|ENSE00001387749.1|2|Q8WXG6.150,ENST00000395336.7|ENSP00000378745.3|ENSE00001387749.1|2|Q8WXG6.150,ENST00000395344.7|ENSP00000378753.3|ENSE00001387749.1|2|Q8WXG6.150,ENST00000402192.6|ENSP00000384287.2|ENSE00001387749.1|2|Q8WXG6.150,ENST00000402799.5|ENSP00000385585.1|ENSE00001387749.1|2|Q8WXG6.1…
chr11	-	47499453	47499604	47499453	47499523	CELF1	ENSG00000149187.19	ENST00000532048.5|ENSP00000435926.1|ENSE00003693230.1|3|Q92879.204
chr11	-	49206778	49206874	49206778	49206850	FOLH1	ENSG00000086205.18	ENST00000340334.11|ENSP00000344131.7|ENSE00003507380.1|2|Q04609.218,ENST00000533034.1|ENSP00000431463.1|ENSE00003507380.1|2|Q04609.218
chr11	+	57598249	57598321	57598271	57598321	SERPING1	ENSG00000149131.17	ENST00000278407.9|ENSP00000278407.4|ENSE00002142743.1|2|P05155.245,ENST00000378323.8|ENSP00000367574.4|ENSE00002142743.1|2|P05155.245
chr11	+	57672021	57673194	57673091	57673194	ZDHHC5	ENSG00000156599.11	ENST00000287169.8|ENSP00000287169.3|ENSE00001027369.1|2|Q9C0B5.170
chr11	+	57791385	57791673	57791479	57791673	CTNND1	ENSG00000198561.16	ENST00000358694.10|ENSP00000351527.6|ENSE00003476489.1|3|O60716.212,ENST00000361332.8|ENSP00000354823.4|ENSE00003476489.1|3|O60716.212,ENST00000361391.10|ENSP00000354785.6|ENSE00003476489.1|3|O60716.212,ENST00000361796.9|ENSP00000354907.5|ENSE00003476489.1|3|O60716.212,ENST00000399050.10|ENSP00000382004.5|ENSE00003476489.1|3|O60716.212,ENST00000428599.6|ENSP00000413586.2|ENSE00003476489.1|2|O6071…
chr11	+	57791492	57791673	57791641	57791673	CTNND1	ENSG00000198561.16	ENST00000534579.5|ENSP00000435789.1|ENSE00002194380.1|3|O60716.212
chr11	+	57791494	57791673	57791641	57791673	CTNND1	ENSG00000198561.16	ENST00000526357.5|ENSP00000433334.1|ENSE00002160983.1|2|O60716.212,ENST00000528621.5|ENSP00000432243.1|ENSE00002160983.1|2|O60716.212,ENST00000529526.5|ENSP00000436323.1|ENSE00002160983.1|3|O60716.212,ENST00000529873.5|ENSP00000435494.1|ENSE00002160983.1|2|O60716.212,ENST00000530748.5|ENSP00000436744.1|ENSE00002160983.1|2|O60716.212,ENST00000532649.5|ENSP00000435379.1|ENSE00002160983.1|3|O60716.2…
chr11	+	57795577	57795729	57795613	57795729	CTNND1	ENSG00000198561.16	ENST00000415361.6|ENSP00000403518.2|ENSE00003614862.1|3|O60716.212,ENST00000426142.6|ENSP00000409930.2|ENSE00003614862.1|3|O60716.212,ENST00000528232.5|ENSP00000435266.1|ENSE00003614862.1|3|O60716.212,ENST00000529986.5|ENSP00000437156.1|ENSE00003614862.1|3|O60716.212,ENST00000530094.5|ENSP00000437327.1|ENSE00003614862.1|3|O60716.212,ENST00000532245.5|ENSP00000434017.1|ENSE00003614862.1|2|O60716.2…
chr11	+	58947046	58947165	58947088	58947165	GLYATL1	ENSG00000166840.14	ENST00000317391.8|ENSP00000322223.4|ENSE00003532973.1|4|Q969I3.150,ENST00000532726.6|ENSP00000436116.2|ENSE00003532973.1|3|Q969I3.150
chr11	+	59109540	59109706	59109626	59109706	FAM111B	ENSG00000189057.11	ENST00000343597.4|ENSP00000341565.3|ENSE00001372240.3|3|Q6SJ93.121
chr11	+	59148704	59148953	59148873	59148953	FAM111A	ENSG00000166801.17	ENST00000527629.6|ENSP00000436128.2|ENSE00002198160.1|3|Q96PZ2.138
chr11	+	59148797	59148953	59148873	59148953	FAM111A	ENSG00000166801.17	ENST00000361723.7|ENSP00000355264.3|ENSE00001106769.3|3|Q96PZ2.138,ENST00000420244.6|ENSP00000406683.1|ENSE00001106769.3|2|Q96PZ2.138,ENST00000529985.3|ENSP00000502754.2|ENSE00001106769.3|3|Q96PZ2.138,ENST00000675163.1|ENSP00000501952.1|ENSE00001106769.3|5|Q96PZ2.138,ENST00000676459.1|ENSP00000501771.1|ENSE00001106769.3|5|Q96PZ2.138
chr11	+	59148836	59148953	59148873	59148953	FAM111A	ENSG00000166801.17	ENST00000528737.5|ENSP00000434435.1|ENSE00001773903.1|4|Q96PZ2.138,ENST00000531408.6|ENSP00000432821.2|ENSE00001773903.1|2|Q96PZ2.138,ENST00000533703.1|ENSP00000433154.1|ENSE00001773903.1|2|Q96PZ2.138,ENST00000674617.1|ENSP00000501786.1|ENSE00001773903.1|4|Q96PZ2.138,ENST00000675806.2|ENSP00000501617.2|ENSE00001773903.1|6|Q96PZ2.138,ENST00000676340.1|ENSP00000501909.1|ENSE00001773903.1|6|Q96PZ2.1…
chr11	+	60061146	60061316	60061161	60061316	MS4A3	ENSG00000149516.14	ENST00000278865.8|ENSP00000278865.3|ENSE00003464891.1|2|Q96HJ5.159,ENST00000358152.6|ENSP00000350872.2|ENSE00003464891.1|2|Q96HJ5.159
chr11	+	60763706	60763958	60763734	60763958	MS4A15	ENSG00000166961.15	ENST00000405633.4|ENSP00000386022.3|ENSE00002283877.1|2|Q8N5U1.124,ENST00000528170.5|ENSP00000434165.1|ENSE00002283877.1|2|Q8N5U1.124
chr11	+	60767567	60767655	60767587	60767655	MS4A15	ENSG00000166961.15	ENST00000337911.8|ENSP00000338692.4|ENSE00003560073.1|2|Q8N5U1.124
chr11	-	61357203	61357371	61357203	61357238	CYB561A3	ENSG00000162144.10	ENST00000426130.6|ENSP00000398979.2|ENSE00003678597.1|3|Q8NBI2.155
chr11	+	61951771	61951958	61951807	61951958	BEST1	ENSG00000167995.17	ENST00000378043.9|ENSP00000367282.4|ENSE00003658293.1|2|O76090.202
chr11	-	62705301	62705617	62705301	62705512	BSCL2	ENSG00000168000.16	ENST00000278893.11|ENSP00000278893.7|ENSE00003640955.1|2|Q96G97.167,ENST00000403550.5|ENSP00000385561.1|ENSE00003640955.1|2|Q96G97.167,ENST00000407022.7|ENSP00000384080.3|ENSE00003640955.1|2|Q96G97.167,ENST00000421906.5|ENSP00000413209.1|ENSE00003640955.1|2|Q96G97.167
chr11	-	63014626	63014710	63014626	63014685	SLC22A8	ENSG00000149452.16	ENST00000545207.5|ENSP00000441658.1|ENSE00002296677.1|2|Q8TCC7.156
chr11	-	63014626	63014962	63014626	63014958	SLC22A8	ENSG00000149452.16	ENST00000430500.6|ENSP00000398548.2|ENSE00002267217.1|2|Q8TCC7.156
chr11	-	63014626	63014983	63014626	63014958	SLC22A8	ENSG00000149452.16	ENST00000336232.7|ENSP00000337335.2|ENSE00001350323.2|2|Q8TCC7.156
chr11	-	64225786	64225869	64225786	64225860	TRPT1	ENSG00000149743.14	ENST00000317459.11|ENSP00000314073.6|ENSE00003547097.1|2|Q86TN4.139,ENST00000394546.6|ENSP00000378050.2|ENSE00003547097.1|2|Q86TN4.139,ENST00000541278.5|ENSP00000438683.1|ENSE00003547097.1|2|Q86TN4.139
chr11	+	64292942	64293207	64293019	64293207	KCNK4	ENSG00000182450.14	ENST00000394525.6|ENSP00000378033.2|ENSE00003487466.1|2|Q9NYG8.179,ENST00000422670.7|ENSP00000402797.2|ENSE00003487466.1|2|Q9NYG8.179
chr11	+	64593635	64593803	64593637	64593803	SLC22A12	ENSG00000197891.12	ENST00000473690.5|ENSP00000438437.1|ENSE00003683952.1|4|Q96S37.162
chr11	-	65379867	65379938	65379867	65379893	SLC25A45	ENSG00000162241.13	ENST00000294187.10|ENSP00000294187.6|ENSE00003459020.1|3|Q8N413.141
chr11	-	65381915	65381969	65381915	65381951	SLC25A45	ENSG00000162241.13	ENST00000398802.6|ENSP00000381782.1|ENSE00003481572.1|2|Q8N413.141
chr11	-	65858097	65858630	65858097	65858099	CFL1	ENSG00000172757.13	ENST00000525451.6|ENSP00000432660.1|ENSE00002174419.1|2|P23528.238
chr11	-	66000303	66000406	66000303	66000389	EIF1AD	ENSG00000175376.9	ENST00000529964.5|ENSP00000435942.2|ENSE00002145472.1|2|Q8N9N8.149
chr11	-	66000303	66000476	66000303	66000389	EIF1AD	ENSG00000175376.9	ENST00000312234.6|ENSP00000309175.2|ENSE00001387325.1|2|Q8N9N8.149
chr11	-	66000303	66000481	66000303	66000389	EIF1AD	ENSG00000175376.9	ENST00000526451.5|ENSP00000436644.1|ENSE00003476829.1|2|Q8N9N8.149,ENST00000527249.5|ENSP00000435439.1|ENSE00003476829.1|2|Q8N9N8.149
chr11	-	66000303	66000505	66000303	66000389	EIF1AD	ENSG00000175376.9	ENST00000533544.6|ENSP00000434056.1|ENSE00002178795.1|2|Q8N9N8.149
chr11	+	67416176	67416202	67416200	67416202	CARNS1	ENSG00000172508.11	ENST00000531040.5|ENSP00000431670.1|ENSE00003560405.1|2|A5YM72.120,ENST00000687366.1|ENSP00000510668.1|ENSE00003560405.1|2|A5YM72.120
chr11	+	68043571	68043653	68043589	68043653	TCIRG1	ENSG00000110719.11	ENST00000532635.5|ENSP00000434407.1|ENSE00003536614.1|2|Q13488.202
chr11	-	68189917	68190152	68189917	68190076	KMT5B	ENSG00000110066.16	ENST00000304363.9|ENSP00000305899.4|ENSE00001390157.1|2|Q4FZB7.147,ENST00000401547.6|ENSP00000385965.2|ENSE00001390157.1|2|Q4FZB7.147,ENST00000405515.5|ENSP00000385640.1|ENSE00001390157.1|2|Q4FZB7.147
chr11	+	68537659	68537891	68537665	68537891	PPP6R3	ENSG00000110075.15	ENST00000265636.9|ENSP00000265636.4|ENSE00003792120.1|4|Q5H9R7.158,ENST00000393800.7|ENSP00000377389.2|ENSE00003792120.1|3|Q5H9R7.158,ENST00000393801.7|ENSP00000377390.3|ENSE00003792120.1|3|Q5H9R7.158,ENST00000524845.5|ENSP00000431415.1|ENSE00003792120.1|3|Q5H9R7.158,ENST00000524904.5|ENSP00000433058.1|ENSE00003792120.1|3|Q5H9R7.158,ENST00000529710.5|ENSP00000437329.1|ENSE00003792120.1|4|Q5H9R7.1…
chr11	-	71444855	71444958	71444855	71444952	DHCR7	ENSG00000172893.18	ENST00000355527.8|ENSP00000347717.4|ENSE00003507353.1|3|Q9UBM7.200,ENST00000407721.6|ENSP00000384739.2|ENSE00003507353.1|3|Q9UBM7.200,ENST00000526780.6|ENSP00000435668.2|ENSE00003507353.1|2|Q9UBM7.200
chr11	-	71923309	71923475	71923309	71923353	XNDC1N	ENSG00000254469.11	ENST00000679412.2|ENSP00000506430.1|ENSE00002175076.1|2|Q6ZNB5.97
chr11	+	72088297	72088380	72088353	72088380	LRRC51	ENSG00000184154.16	ENST00000423494.6|ENSP00000441249.1|ENSE00003517550.1|2|Q96E66.153
chr11	+	72089029	72089165	72089084	72089165	LRRC51	ENSG00000184154.16	ENST00000289488.8|ENSP00000289488.2|ENSE00003820897.1|3|Q96E66.153,ENST00000324866.11|ENSP00000440693.1|ENSE00003820897.1|3|Q96E66.153,ENST00000536917.2|ENSP00000443421.1|ENSE00003820897.1|3|Q96E66.153,ENST00000538413.6|ENSP00000438762.2|ENSE00003820897.1|2|Q96E66.153,ENST00000538478.5|ENSP00000444583.1|ENSE00003820897.1|3|Q96E66.153,ENST00000541614.5|ENSP00000438522.1|ENSE00003820897.1|2|Q96E66.…
chr11	-	72111157	72111281	72111157	72111276	ANAPC15	ENSG00000110200.9	ENST00000535503.5|ENSP00000443383.1|ENSE00002257686.1|3|P60006.144,ENST00000538393.5|ENSP00000440002.1|ENSE00002257686.1|3|P60006.144,ENST00000542531.5|ENSP00000443911.1|ENSE00002257686.1|3|P60006.144,ENST00000543587.5|ENSP00000439403.1|ENSE00002257686.1|3|P60006.144
chr11	-	72111157	72111286	72111157	72111276	ANAPC15	ENSG00000110200.9	ENST00000227618.9|ENSP00000227618.4|ENSE00000797442.5|3|P60006.144,ENST00000535234.5|ENSP00000446412.1|ENSE00000797442.5|3|P60006.144,ENST00000538919.5|ENSP00000440983.1|ENSE00000797442.5|3|P60006.144,ENST00000545680.5|ENSP00000443645.1|ENSE00000797442.5|3|P60006.144,ENST00000545944.5|ENSP00000446383.1|ENSE00000797442.5|2|P60006.144
chr11	+	72218561	72218734	72218585	72218734	FOLR2	ENSG00000165457.15	ENST00000298223.11|ENSP00000298223.6|ENSE00003565580.1|2|P14207.184
chr11	-	72668298	72668426	72668298	72668341	PDE2A	ENSG00000186642.16	ENST00000540345.5|ENSP00000446399.1|ENSE00003676211.1|2|O00408.190
chr11	+	73887031	73887099	73887063	73887099	PAAF1	ENSG00000175575.13	ENST00000536003.5|ENSP00000438124.1|ENSE00002073103.2|3|Q9BRP4.169
chr11	+	73887040	73887099	73887063	73887099	PAAF1	ENSG00000175575.13	ENST00000544552.5|ENSP00000441494.1|ENSE00002240082.1|3|Q9BRP4.169
chr11	+	74604692	74604794	74604693	74604794	POLD3	ENSG00000077514.9	ENST00000527458.5|ENSP00000432951.1|ENSE00003549366.1|3|Q15054.187
chr11	-	74940785	74940882	74940785	74940878	XRRA1	ENSG00000166435.17	ENST00000340360.10|ENSP00000339918.6|ENSE00003993947.1|3|Q6P2D8.144,ENST00000527087.5|ENSP00000435838.1|ENSE00003993947.1|3|Q6P2D8.144
chr11	+	75162655	75162785	75162705	75162785	SLCO2B1	ENSG00000137491.15	ENST00000428359.6|ENSP00000388912.2|ENSE00003583043.1|2|O94956.178
chr11	+	75165787	75165949	75165850	75165949	SLCO2B1	ENSG00000137491.15	ENST00000454962.6|ENSP00000389653.2|ENSE00003527306.1|2|O94956.178
chr11	-	75449885	75449983	75449885	75449944	GDPD5	ENSG00000158555.15	ENST00000526177.5|ENSP00000434050.1|ENSE00003633300.1|3|Q8WTR4.141
chr11	-	77392331	77392541	77392331	77392520	PAK1	ENSG00000149269.10	ENST00000278568.8|ENSP00000278568.4|ENSE00003798409.1|2|Q13153.233,ENST00000356341.8|ENSP00000348696.4|ENSE00003798409.1|2|Q13153.233
chr11	+	78196236	78196918	78196246	78196918	USP35	ENSG00000118369.13	ENST00000529308.6|ENSP00000431876.1|ENSE00002149729.1|2|Q9P2H5.159
chr11	+	85650249	85650341	85650256	85650341	TMEM126A	ENSG00000171202.7	ENST00000304511.7|ENSP00000306887.2|ENSE00001166866.1|2|Q9H061.144
chr11	-	85714413	85714507	85714413	85714448	SYTL2	ENSG00000137501.18	ENST00000529581.5|ENSP00000435855.1|ENSE00003542943.1|4|Q9HCH5.180,ENST00000533892.5|ENSP00000432144.1|ENSE00003542943.1|4|Q9HCH5.180
chr11	-	85757625	85758114	85757625	85757725	SYTL2	ENSG00000137501.18	ENST00000316356.8|ENSP00000318803.4|ENSE00002151716.1|2|Q9HCH5.180,ENST00000389960.8|ENSP00000374610.4|ENSE00002151716.1|2|Q9HCH5.180
chr11	-	88337501	88337683	88337501	88337672	CTSC	ENSG00000109861.17	ENST00000677106.1|ENSP00000504568.1|ENSE00003906680.1|2|P53634.215
chr11	-	89490458	89490553	89490458	89490538	NOX4	ENSG00000086991.13	ENST00000343727.9|ENSP00000344747.5|ENSE00003546499.1|2|Q9NPH5.165,ENST00000424319.5|ENSP00000412446.1|ENSE00003546499.1|2|Q9NPH5.165,ENST00000527956.5|ENSP00000433797.1|ENSE00003546499.1|3|Q9NPH5.165,ENST00000532825.5|ENSP00000434924.1|ENSE00003546499.1|2|Q9NPH5.165
chr11	+	93747297	93747448	93747394	93747448	C11orf54	ENSG00000182919.15	ENST00000354421.8|ENSP00000346403.3|ENSE00003530650.1|2|Q9H0W9.150,ENST00000528099.5|ENSP00000435113.1|ENSE00003530650.1|3|Q9H0W9.150,ENST00000528288.5|ENSP00000433721.1|ENSE00003530650.1|2|Q9H0W9.150
chr11	+	93747302	93747448	93747394	93747448	C11orf54	ENSG00000182919.15	ENST00000331239.8|ENSP00000331209.4|ENSE00002170281.1|2|Q9H0W9.150
chr11	-	96383962	96384761	96383962	96384747	CCDC82	ENSG00000149231.16	ENST00000278520.9|ENSP00000278520.5|ENSE00002156584.1|3|Q8N4S0.138,ENST00000530106.2|ENSP00000495640.1|ENSE00002156584.1|4|Q8N4S0.138,ENST00000645366.1|ENSP00000494629.1|ENSE00002156584.1|6|Q8N4S0.138,ENST00000645500.1|ENSP00000495485.1|ENSE00002156584.1|5|Q8N4S0.138,ENST00000646638.1|ENSP00000494657.1|ENSE00002156584.1|4|Q8N4S0.138,ENST00000646818.2|ENSP00000496393.1|ENSE00002156584.1|4|Q8N4S0.1…
chr11	-	96383962	96386293	96383962	96384747	CCDC82	ENSG00000149231.16	ENST00000644686.1|ENSP00000495081.1|ENSE00003822587.1|3|Q8N4S0.138,ENST00000680979.1|ENSP00000505977.1|ENSE00003822587.1|2|Q8N4S0.138
chr11	-	96383962	96387613	96383962	96384747	CCDC82	ENSG00000149231.16	ENST00000530203.2|ENSP00000431148.2|ENSE00002171688.2|2|Q8N4S0.138
chr11	-	110247703	110247833	110247703	110247751	RDX	ENSG00000137710.17	ENST00000528900.5|ENSP00000433580.1|ENSE00003566487.1|3|P35241.203
chr11	-	110272536	110272619	110272536	110272594	RDX	ENSG00000137710.17	ENST00000544551.5|ENSP00000445826.1|ENSE00003473370.1|3|P35241.203
chr11	-	110690972	110691039	110690972	110690998	ARHGAP20	ENSG00000137727.13	ENST00000533353.5|ENSP00000436522.1|ENSE00002166984.1|2|Q9P2F6.150
chr11	-	110712127	110712423	110712127	110712231	ARHGAP20	ENSG00000137727.13	ENST00000260283.8|ENSP00000260283.4|ENSE00002237318.1|2|Q9P2F6.150
chr11	+	112179278	112179482	112179292	112179482	BCO2	ENSG00000197580.13	ENST00000438022.5|ENSP00000414843.1|ENSE00003605942.1|2|Q9BYV7.162,ENST00000526088.5|ENSP00000436615.1|ENSE00003605942.1|2|Q9BYV7.162,ENST00000531169.5|ENSP00000437053.1|ENSE00003605942.1|2|Q9BYV7.162
chr11	-	114551103	114551211	114551103	114551201	NXPE1	ENSG00000095110.9	ENST00000534921.3|ENSP00000439503.2|ENSE00002214915.1|5|Q8N323.124
chr11	-	118214824	118214886	118214824	118214866	JAML	ENSG00000160593.19	ENST00000356289.10|ENSP00000348635.5|ENSE00003503629.1|2|Q86YT9.156
chr11	-	118909914	118910015	118909914	118909939	BCL9L	ENSG00000186174.13	ENST00000683865.1|ENSP00000507778.1|ENSE00002175100.1|3|Q86UU0.149
chr11	+	119088179	119088308	119088273	119088308	HMBS	ENSG00000256269.11	ENST00000648374.1|ENSP00000497255.1|ENSE00003837395.1|2|P08397.236
chr11	+	119088255	119088308	119088273	119088308	HMBS	ENSG00000256269.11	ENST00000392841.1|ENSP00000376584.1|ENSE00003561563.1|2|P08397.236,ENST00000537841.5|ENSP00000444730.1|ENSE00003561563.1|2|P08397.236,ENST00000542729.5|ENSP00000443058.1|ENSE00003561563.1|2|P08397.236
chr11	-	119372707	119373521	119372707	119373480	USP2	ENSG00000036672.16	ENST00000260187.7|ENSP00000260187.2|ENSE00001103488.1|2|O75604.196
chr11	+	125595881	125596003	125595916	125596003	STT3A	ENSG00000134910.14	ENST00000392708.9|ENSP00000376472.3|ENSE00003459288.1|2|P46977.180,ENST00000529196.5|ENSP00000436962.1|ENSE00003459288.1|3|P46977.180,ENST00000649491.1|ENSP00000497336.1|ENSE00003459288.1|3|P46977.180
chr11	-	125895907	125896330	125895907	125896284	PUS3	ENSG00000110060.9	ENST00000227474.8|ENSP00000227474.3|ENSE00003895890.1|2|Q9BZE2.153
chr11	+	128764651	128764821	128764790	128764821	FLI1	ENSG00000151702.18	ENST00000281428.12|ENSP00000281428.8|ENSE00001369506.4|3|Q01543.225
chr12	+	409368	409421	409384	409421	CCDC77	ENSG00000120647.10	ENST00000239830.9|ENSP00000239830.4|ENSE00003485827.1|3|Q9BR77.131
chr12	+	2994738	2994992	2994767	2994992	TEAD4	ENSG00000197905.10	ENST00000358409.7|ENSP00000351184.3|ENSE00002224630.1|3|Q15561.190,ENST00000359864.8|ENSP00000352926.3|ENSE00002224630.1|3|Q15561.190
chr12	+	3017398	3017526	3017431	3017526	TEAD4	ENSG00000197905.10	ENST00000397122.6|ENSP00000380311.2|ENSE00003563938.1|4|Q15561.190
chr12	+	6200384	6200565	6200500	6200565	CD9	ENSG00000010278.15	ENST00000538834.6|ENSP00000496639.1|ENSE00002207539.1|2|P21926.210
chr12	+	6200422	6200565	6200500	6200565	CD9	ENSG00000010278.15	ENST00000382518.6|ENSP00000371958.1|ENSE00000866887.3|2|P21926.210
chr12	+	6823468	6823763	6823749	6823763	GPR162	ENSG00000250510.8	ENST00000428545.6|ENSP00000399670.2|ENSE00003566053.1|2|Q16538.145
chr12	+	6823468	6824765	6823899	6824765	GPR162	ENSG00000250510.8	ENST00000311268.8|ENSP00000311528.3|ENSE00000866957.3|2|Q16538.145
chr12	-	7832722	7832814	7832722	7832735	SLC2A14	ENSG00000173262.12	ENST00000535295.5|ENSP00000440492.1|ENSE00003506871.1|3|Q8TDB8.162
chr12	-	7863369	7863457	7863369	7863455	SLC2A14	ENSG00000173262.12	ENST00000396589.6|ENSP00000379834.2|ENSE00001181801.3|3|Q8TDB8.162,ENST00000543909.5|ENSP00000440480.1|ENSE00001181801.3|7|Q8TDB8.162
chr12	-	7869863	7869937	7869863	7869880	SLC2A14	ENSG00000173262.12	ENST00000340749.9|ENSP00000340450.5|ENSE00003608127.1|4|Q8TDB8.162,ENST00000431042.7|ENSP00000407287.2|ENSE00003608127.1|2|Q8TDB8.162
chr12	+	13211469	13211588	13211511	13211588	EMP1	ENSG00000134531.10	ENST00000256951.10|ENSP00000256951.5|ENSE00000822085.1|2|P54849.167,ENST00000396301.7|ENSP00000379595.3|ENSE00000822085.1|2|P54849.167
chr12	-	18089229	18089385	18089229	18089283	RERGL	ENSG00000111404.7	ENST00000229002.6|ENSP00000229002.2|ENSE00000936311.1|2|Q9H628.145
chr12	+	20699552	20699705	20699577	20699705	SLCO1C1	ENSG00000139155.9	ENST00000266509.7|ENSP00000266509.2|ENSE00001246734.1|2|Q9NYB5.171,ENST00000540354.5|ENSP00000438665.1|ENSE00001246734.1|3|Q9NYB5.171,ENST00000545604.5|ENSP00000444149.1|ENSE00001246734.1|3|Q9NYB5.171
chr12	-	25158472	25158563	25158472	25158531	DNAI7	ENSG00000118307.20	ENST00000395990.6|ENSP00000379313.2|ENSE00003587771.1|5|Q6TDU7.116
chr12	-	25245274	25245395	25245274	25245384	KRAS	ENSG00000133703.14	ENST00000256078.10|ENSP00000256078.5|ENSE00000936617.1|2|P01116.251,ENST00000311936.8|ENSP00000308495.3|ENSE00000936617.1|2|P01116.251,ENST00000685328.1|ENSP00000508921.1|ENSE00000936617.1|2|P01116.251,ENST00000688940.1|ENSP00000509238.1|ENSE00000936617.1|2|P01116.251
chr12	-	25552871	25552989	25552871	25552959	LMNTD1	ENSG00000152936.11	ENST00000413632.6|ENSP00000393150.2|ENSE00001779004.1|2|Q8N9Z9.126,ENST00000458174.7|ENSP00000407353.2|ENSE00001779004.1|2|Q8N9Z9.126
chr12	+	27470622	27470765	27470632	27470765	SMCO2	ENSG00000165935.10	ENST00000535986.2|ENSP00000441688.1|ENSE00002273419.2|2|A6NFE2.90
chr12	+	27633362	27633460	27633397	27633460	PPFIBP1	ENSG00000110841.14	ENST00000228425.11|ENSP00000228425.6|ENSE00003554147.1|3|Q86W92.174,ENST00000318304.12|ENSP00000314724.8|ENSE00003554147.1|3|Q86W92.174,ENST00000535047.5|ENSP00000444046.1|ENSE00003554147.1|3|Q86W92.174,ENST00000542629.5|ENSP00000443442.1|ENSE00003554147.1|3|Q86W92.174
chr12	+	29270412	29270638	29270450	29270638	FAR2	ENSG00000064763.12	ENST00000182377.8|ENSP00000182377.4|ENSE00003530016.1|2|Q96K12.156,ENST00000536681.8|ENSP00000443291.2|ENSE00003530016.1|2|Q96K12.156
chr12	+	29293300	29293475	29293402	29293475	FAR2	ENSG00000064763.12	ENST00000547116.5|ENSP00000449349.1|ENSE00003573892.1|2|Q96K12.156,ENST00000690162.1|ENSP00000510233.1|ENSE00003573892.1|2|Q96K12.156
chr12	+	30953981	30954075	30953992	30954075	TSPAN11	ENSG00000110900.16	ENST00000261177.10|ENSP00000261177.9|ENSE00001420563.2|2|A1L157.111,ENST00000546076.6|ENSP00000437403.1|ENSE00001420563.2|2|A1L157.111
chr12	-	31298077	31298224	31298077	31298204	SINHCAF	ENSG00000139146.14	ENST00000337682.9|ENSP00000337477.4|ENSE00003661117.1|2|Q9NP50.151,ENST00000454658.6|ENSP00000393279.2|ENSE00003661117.1|2|Q9NP50.151
chr12	-	31709293	31709425	31709293	31709409	AMN1	ENSG00000151743.11	ENST00000536761.5|ENSP00000440967.1|ENSE00003532588.1|4|Q8IY45.126,ENST00000537562.5|ENSP00000441419.1|ENSE00003532588.1|5|Q8IY45.126
chr12	+	32576266	32576449	32576358	32576449	FGD4	ENSG00000139132.16	ENST00000427716.7|ENSP00000394487.2|ENSE00003586205.1|4|Q96M96.174,ENST00000525053.6|ENSP00000433666.2|ENSE00003586205.1|3|Q96M96.174,ENST00000583694.2|ENSP00000462623.2|ENSE00003586205.1|3|Q96M96.174
chr12	+	41459951	41460070	41460064	41460070	PDZRN4	ENSG00000165966.16	ENST00000298919.7|ENSP00000298919.7|ENSE00002325082.1|2|Q6ZMN7.159
chr12	-	42324019	42324104	42324019	42324102	ZCRB1	ENSG00000139168.9	ENST00000266529.8|ENSP00000266529.3|ENSE00000936817.1|2|Q8TBF4.170,ENST00000677694.1|ENSP00000503171.1|ENSE00000936817.1|2|Q8TBF4.170,ENST00000679269.1|ENSP00000503413.1|ENSE00000936817.1|2|Q8TBF4.170
chr12	+	42332660	42332702	42332702	42332702	PPHLN1	ENSG00000134283.18	ENST00000395580.7|ENSP00000378947.3|ENSE00003628803.1|2|Q8NEY8.159,ENST00000552761.5|ENSP00000449331.1|ENSE00003628803.1|2|Q8NEY8.159
chr12	+	42335883	42335974	42335903	42335974	PPHLN1	ENSG00000134283.18	ENST00000358314.12|ENSP00000351066.7|ENSE00003663741.1|2|Q8NEY8.159,ENST00000395568.6|ENSP00000378935.2|ENSE00003663741.1|2|Q8NEY8.159,ENST00000432191.6|ENSP00000393965.2|ENSE00003663741.1|2|Q8NEY8.159,ENST00000449194.6|ENSP00000390681.2|ENSE00003663741.1|2|Q8NEY8.159,ENST00000610488.4|ENSP00000479913.1|ENSE00003663741.1|3|Q8NEY8.159,ENST00000613154.4|ENSP00000478872.1|ENSE00003663741.1|3|Q8NEY8.…
chr12	-	43754336	43755261	43754336	43755245	PUS7L	ENSG00000129317.15	ENST00000344862.10|ENSP00000343081.5|ENSE00001387849.1|2|Q9H0K6.155,ENST00000416848.6|ENSP00000415899.2|ENSE00001387849.1|2|Q9H0K6.155,ENST00000551923.5|ENSP00000447706.1|ENSE00001387849.1|2|Q9H0K6.155
chr12	+	43768103	43768272	43768112	43768272	IRAK4	ENSG00000198001.16	ENST00000551736.5|ENSP00000446490.1|ENSE00003477466.1|3|Q9NWZ3.202,ENST00000613694.5|ENSP00000479889.3|ENSE00003477466.1|2|Q9NWZ3.202
chr12	-	44875507	44875639	44875507	44875558	NELL2	ENSG00000184613.11	ENST00000549027.5|ENSP00000447927.1|ENSE00002209864.1|3|Q99435.186
chr12	-	47702688	47702846	47702688	47702840	RPAP3	ENSG00000005175.10	ENST00000005386.8|ENSP00000005386.3|ENSE00003528691.1|2|Q9H6T3.164,ENST00000380650.4|ENSP00000370024.4|ENSE00003528691.1|2|Q9H6T3.164
chr12	-	47758551	47758566	47758551	47758556	RAPGEF3	ENSG00000079337.16	ENST00000389212.7|ENSP00000373864.3|ENSE00003345228.1|2|O95398.192
chr12	+	48107365	48107455	48107374	48107455	PFKM	ENSG00000152556.17	ENST00000340802.12|ENSP00000345771.6|ENSE00001485246.3|2|P08237.235
chr12	-	48350046	48350218	48350046	48350062	ZNF641	ENSG00000167528.13	ENST00000301042.7|ENSP00000301042.3|ENSE00002288788.1|2|Q96N77.166
chr12	-	49005743	49005852	49005743	49005814	PRKAG1	ENSG00000181929.13	ENST00000552212.5|ENSP00000448972.1|ENSE00003461446.1|3|P54619.198
chr12	-	49566722	49566841	49566722	49566731	MCRS1	ENSG00000187778.14	ENST00000343810.9|ENSP00000345358.4|ENSE00001430306.2|2|Q96EZ8.186,ENST00000550165.5|ENSP00000448056.1|ENSE00001430306.2|3|Q96EZ8.186
chr12	+	49741957	49742280	49742137	49742280	TMBIM6	ENSG00000139644.13	ENST00000552699.5|ENSP00000446734.1|ENSE00002372251.1|2|P55061.185
chr12	-	50144769	50144969	50144769	50144791	CERS5	ENSG00000139624.14	ENST00000422340.6|ENSP00000389050.2|ENSE00003469392.1|2|Q8N5B7.168
chr12	+	51049034	51049185	51049080	51049185	LETMD1	ENSG00000050426.16	ENST00000550929.5|ENSP00000450163.1|ENSE00003509521.1|2|Q6P1Q0.139
chr12	-	53179777	53180012	53179777	53179808	CSAD	ENSG00000139631.20	ENST00000267085.8|ENSP00000267085.3|ENSE00003675410.1|2|Q9Y600.175
chr12	-	53215646	53215794	53215646	53215762	RARG	ENSG00000172819.17	ENST00000394426.5|ENSP00000377947.2|ENSE00003596448.1|3|P13631.242
chr12	-	53227362	53227687	53227362	53227545	RARG	ENSG00000172819.17	ENST00000425354.7|ENSP00000388510.2|ENSE00001380039.1|3|P13631.242
chr12	+	53502015	53502184	53502025	53502184	TARBP2	ENSG00000139546.11	ENST00000394357.6|ENSP00000377885.2|ENSE00003592527.1|2|Q15633.200
chr12	+	53502020	53502184	53502025	53502184	TARBP2	ENSG00000139546.11	ENST00000456234.6|ENSP00000416077.2|ENSE00001689272.1|2|Q15633.200
chr12	+	54340463	54340615	54340505	54340615	COPZ1	ENSG00000111481.10	ENST00000549043.5|ENSP00000449270.1|ENSE00002368875.1|2|P61923.156
chr12	+	55818999	55819173	55819000	55819173	ORMDL2	ENSG00000123353.10	ENST00000243045.10|ENSP00000243045.5|ENSE00000838546.3|2|Q53FV1.128,ENST00000548974.1|ENSP00000448788.1|ENSE00000838546.3|2|Q53FV1.128
chr12	-	56724452	56724523	56724452	56724521	NACA	ENSG00000196531.14	ENST00000356769.7|ENSP00000349212.3|ENSE00003616038.1|2|Q13765.191,ENST00000393891.8|ENSP00000377469.4|ENSE00003616038.1|2|Q13765.191,ENST00000454682.6|ENSP00000403817.1|ENSE00003616038.1|2|E9PAV3.89,ENST00000550952.6|ENSP00000448035.1|ENSE00003616038.1|2|E9PAV3.89
chr12	-	56724452	56724549	56724452	56724521	NACA	ENSG00000196531.14	ENST00000546392.6|ENSP00000446801.1|ENSE00003586189.1|2|Q13765.191,ENST00000552540.5|ENSP00000447821.1|ENSE00003586189.1|2|Q13765.191
chr12	-	56724452	56724572	56724452	56724521	NACA	ENSG00000196531.14	ENST00000678066.1|ENSP00000503345.1|ENSE00002365971.2|2|Q13765.191
chr12	-	57108163	57108299	57108163	57108278	STAT6	ENSG00000166888.12	ENST00000300134.8|ENSP00000300134.3|ENSE00003275456.1|2|P42226.214,ENST00000454075.7|ENSP00000401486.3|ENSE00003275456.1|2|P42226.214,ENST00000543873.6|ENSP00000438451.2|ENSE00003275456.1|2|P42226.214,ENST00000556155.5|ENSP00000451742.1|ENSE00003275456.1|2|P42226.214
chr12	-	57249041	57249308	57249041	57249257	STAC3	ENSG00000185482.8	ENST00000554578.5|ENSP00000452068.1|ENSE00003514129.1|2|Q96MF2.164
chr12	-	57249571	57249637	57249571	57249636	STAC3	ENSG00000185482.8	ENST00000332782.7|ENSP00000329200.2|ENSE00003464040.1|2|Q96MF2.164
chr12	+	57463665	57463791	57463692	57463791	GLI1	ENSG00000111087.10	ENST00000228682.7|ENSP00000228682.2|ENSE00002313701.1|2|P08151.231,ENST00000546141.5|ENSP00000441006.1|ENSE00002313701.1|2|P08151.231
chr12	-	57751500	57751736	57751500	57751717	CDK4	ENSG00000135446.17	ENST00000257904.11|ENSP00000257904.5|ENSE00003593565.1|2|P11802.248
chr12	-	61753622	61753746	61753622	61753714	TAFA2	ENSG00000198673.11	ENST00000550003.1|ENSP00000449457.1|ENSE00003639857.1|3|Q8N3H0.124
chr12	+	64610619	64610743	64610633	64610743	RASSF3	ENSG00000153179.13	ENST00000336061.2|ENSP00000336616.2|ENSE00002230288.1|2|Q86WH2.141
chr12	+	65308529	65308655	65308580	65308655	MSRB3	ENSG00000174099.12	ENST00000308259.10|ENSP00000312274.6|ENSE00003692858.1|2|Q8IXL7.155,ENST00000535664.5|ENSP00000441650.1|ENSE00003692858.1|3|Q8IXL7.155,ENST00000614640.4|ENSP00000481483.1|ENSE00003692858.1|2|Q8IXL7.155,ENST00000642404.1|ENSP00000496008.1|ENSE00003692858.1|3|Q8IXL7.155,ENST00000642411.1|ENSP00000494265.1|ENSE00003692858.1|3|Q8IXL7.155,ENST00000646299.1|ENSP00000494941.1|ENSE00003692858.1|2|Q8IXL7.…
chr12	+	68648699	68648781	68648725	68648781	RAP1B	ENSG00000127314.18	ENST00000250559.14|ENSP00000250559.9|ENSE00003505440.1|2|P61224.197,ENST00000393436.9|ENSP00000377085.5|ENSE00003505440.1|2|P61224.197,ENST00000450214.6|ENSP00000399986.2|ENSE00003505440.1|2|P61224.197,ENST00000537460.5|ENSP00000439966.1|ENSE00003505440.1|3|P61224.197,ENST00000539091.5|ENSP00000444830.1|ENSE00003505440.1|2|P61224.197,ENST00000540209.5|ENSP00000446318.1|ENSE00003505440.1|2|P61224.…
chr12	+	68648706	68648781	68648725	68648781	RAP1B	ENSG00000127314.18	ENST00000341355.9|ENSP00000441275.1|ENSE00002279450.1|2|P61224.197
chr12	-	69697647	69697813	69697647	69697798	BEST3	ENSG00000127325.19	ENST00000330891.10|ENSP00000332413.5|ENSE00003572303.1|2|Q8N1M1.160,ENST00000331471.8|ENSP00000329064.4|ENSE00003572303.1|2|Q8N1M1.160
chr12	+	71861405	71861496	71861443	71861496	TBC1D15	ENSG00000121749.16	ENST00000319106.12|ENSP00000318262.6|ENSE00002403812.1|2|Q8TC07.158
chr12	-	76067371	76067473	76067371	76067453	NAP1L1	ENSG00000187109.15	ENST00000431879.7|ENSP00000409795.3|ENSE00003514303.1|3|P55209.201
chr12	-	76074203	76074239	76074203	76074219	NAP1L1	ENSG00000187109.15	ENST00000393263.7|ENSP00000376947.3|ENSE00003690648.1|2|P55209.201,ENST00000549596.5|ENSP00000447793.1|ENSE00003690648.1|2|P55209.201,ENST00000618691.5|ENSP00000477538.1|ENSE00003690648.1|2|P55209.201
chr12	+	79217503	79217685	79217520	79217685	SYT1	ENSG00000067715.15	ENST00000261205.9|ENSP00000261205.4|ENSE00001164727.3|4|P21579.217,ENST00000393240.7|ENSP00000376932.3|ENSE00001164727.3|5|P21579.217,ENST00000552744.5|ENSP00000447575.1|ENSE00001164727.3|3|P21579.217
chr12	-	84885911	84886068	84885911	84886036	SLC6A15	ENSG00000072041.18	ENST00000552192.5|ENSP00000450145.1|ENSE00003599051.1|2|Q9H2J7.167
chr12	-	84891832	84892308	84891832	84892120	SLC6A15	ENSG00000072041.18	ENST00000266682.10|ENSP00000266682.5|ENSE00002206643.1|2|Q9H2J7.167,ENST00000450363.4|ENSP00000390706.2|ENSE00002206643.1|2|Q9H2J7.167,ENST00000680963.1|ENSP00000505485.1|ENSE00002206643.1|2|Q9H2J7.167,ENST00000681106.1|ENSP00000505789.1|ENSE00002206643.1|3|Q9H2J7.167,ENST00000681688.1|ENSP00000505731.1|ENSE00002206643.1|2|Q9H2J7.167,ENST00000681721.1|ENSP00000505286.1|ENSE00002206643.1|3|Q9H2J7.…
chr12	-	89497171	89497342	89497171	89497316	POC1B	ENSG00000139323.14	ENST00000549035.1|ENSP00000447916.1|ENSE00003666921.1|2|Q8TC44.158
chr12	-	96334719	96334865	96334719	96334836	CDK17	ENSG00000059758.8	ENST00000261211.8|ENSP00000261211.3|ENSE00003688747.1|2|Q00537.202,ENST00000543119.6|ENSP00000444459.2|ENSE00003688747.1|2|Q00537.202
chr12	+	96909752	96909895	96909760	96909895	NEDD1	ENSG00000139350.12	ENST00000266742.9|ENSP00000266742.5|ENSE00003475313.1|3|Q8NHV4.172,ENST00000429527.6|ENSP00000404978.2|ENSE00003475313.1|2|Q8NHV4.172
chr12	-	98829174	98829353	98829174	98829257	ANKS1B	ENSG00000185046.20	ENST00000341752.11|ENSP00000345510.6|ENSE00003555009.1|3|Q7Z6G8.157
chr12	-	101405844	101405981	101405844	101405934	ARL1	ENSG00000120805.14	ENST00000536227.5|ENSP00000441808.1|ENSE00003519445.1|2|P40616.208,ENST00000551828.5|ENSP00000448850.1|ENSE00003519445.1|2|P40616.208
chr12	+	102148235	102148463	102148320	102148463	PARPBP	ENSG00000185480.12	ENST00000392911.6|ENSP00000376643.2|ENSE00002223027.1|3|Q9NWS1.132
chr12	+	104290993	104291104	104291009	104291104	TXNRD1	ENSG00000198431.18	ENST00000526390.5|ENSP00000435123.1|ENSE00002177802.1|4|Q16881.230
chr12	+	104311290	104311412	104311326	104311412	TXNRD1	ENSG00000198431.18	ENST00000503506.6|ENSP00000421934.2|ENSE00003573659.1|3|Q16881.230,ENST00000524698.5|ENSP00000433425.1|ENSE00003573659.1|3|Q16881.230
chr12	+	106797977	106798069	106798058	106798069	RIC8B	ENSG00000111785.21	ENST00000355478.6|ENSP00000347662.2|ENSE00001513293.1|3|Q9NVN3.149
chr12	-	108293589	108293664	108293589	108293591	CMKLR1	ENSG00000174600.14	ENST00000312143.11|ENSP00000311733.7|ENSE00003462153.1|2|Q99788.184,ENST00000412676.5|ENSP00000401293.1|ENSE00003462153.1|2|Q99788.184,ENST00000550402.6|ENSP00000449716.1|ENSE00003462153.1|3|Q99788.184
chr12	+	108564060	108564155	108564117	108564155	ISCU	ENSG00000136003.16	ENST00000392807.8|ENSP00000376554.4|ENSE00003629494.1|2|Q9H1K1.178
chr12	+	109574809	109574900	109574823	109574900	MVK	ENSG00000110921.14	ENST00000228510.8|ENSP00000228510.3|ENSE00003482861.1|2|Q03426.222
chr12	-	110683225	110683264	110683225	110683245	HVCN1	ENSG00000122986.14	ENST00000242607.13|ENSP00000242607.8|ENSE00001209633.7|3|Q96D96.161,ENST00000356742.9|ENSP00000349181.5|ENSE00001209633.7|2|Q96D96.161,ENST00000548312.5|ENSP00000449601.1|ENSE00001209633.7|3|Q96D96.161
chr12	+	110852859	110852963	110852955	110852963	CCDC63	ENSG00000173093.13	ENST00000308208.10|ENSP00000312399.5|ENSE00001327381.3|2|Q8NA47.126
chr12	+	110853405	110853574	110853516	110853574	CCDC63	ENSG00000173093.13	ENST00000545036.5|ENSP00000445881.1|ENSE00003650459.1|2|Q8NA47.126
chr12	-	111365564	111365651	111365564	111365566	PHETA1	ENSG00000198324.14	ENST00000361483.4|ENSP00000354461.3|ENSE00003463180.1|3|Q8N4B1.138
chr12	-	111943265	111943369	111943265	111943303	TMEM116	ENSG00000198270.13	ENST00000550831.7|ENSP00000450377.1|ENSE00003625170.1|4|Q8NCL8.121
chr12	+	113225244	113225336	113225246	113225336	TPCN1	ENSG00000186815.13	ENST00000550785.5|ENSP00000448083.1|ENSE00003459131.1|2|Q9ULQ1.162
chr12	-	114403752	114403936	114403752	114403898	TBX5	ENSG00000089225.20	ENST00000310346.8|ENSP00000309913.4|ENSE00002278860.1|2|Q99593.206,ENST00000405440.7|ENSP00000384152.3|ENSE00002278860.1|2|Q99593.206
chr12	+	118017690	118018053	118018052	118018053	RFC5	ENSG00000111445.14	ENST00000392542.6|ENSP00000376325.2|ENSE00001512334.1|2|P40937.207
chr12	+	121402742	121402807	121402799	121402807	RNF34	ENSG00000170633.17	ENST00000392465.7|ENSP00000376258.3|ENSE00003576837.1|2|Q969K3.174
chr12	+	122976253	122976401	122976393	122976401	OGFOD2	ENSG00000111325.16	ENST00000397389.6|ENSP00000380544.2|ENSE00003576438.1|3|Q6N063.129
chr12	-	123944272	123944364	123944272	123944305	CCDC92	ENSG00000119242.9	ENST00000238156.8|ENSP00000238156.3|ENSE00001151387.1|2|Q53HC0.123
chr12	+	130872584	130872629	130872594	130872629	RAN	ENSG00000132341.12	ENST00000543796.6|ENSP00000446215.1|ENSE00003736927.1|2|P62826.209
chr12	+	131929907	131930135	131929917	131930135	PUS1	ENSG00000177192.14	ENST00000443358.6|ENSP00000392451.2|ENSE00003656956.1|2|Q9Y606.191
chr13	+	20567885	20567997	20567977	20567997	IFT88	ENSG00000032742.18	ENST00000319980.10|ENSP00000323580.6|ENSE00002686250.1|3|Q13099.194
chr13	+	23590150	23590252	23590184	23590252	TNFRSF19	ENSG00000127863.16	ENST00000248484.9|ENSP00000248484.4|ENSE00003624759.1|2|Q9NS68.173,ENST00000382258.8|ENSP00000371693.4|ENSE00003624759.1|2|Q9NS68.173,ENST00000382263.3|ENSP00000371698.3|ENSE00003624759.1|2|Q9NS68.173
chr13	+	24222819	24224582	24222930	24224582	SPATA13	ENSG00000182957.16	ENST00000382108.8|ENSP00000371542.3|ENSE00003889010.1|2|Q96N96.170,ENST00000424834.6|ENSP00000398560.2|ENSE00003889010.1|4|Q96N96.170
chr13	+	24278614	24278821	24278701	24278821	SPATA13	ENSG00000182957.16	ENST00000343003.10|ENSP00000343631.6|ENSE00001602241.1|2|Q96N96.170
chr13	+	30621073	30621239	30621141	30621239	USPL1	ENSG00000132952.12	ENST00000255304.9|ENSP00000255304.4|ENSE00000906658.1|2|Q5W0Q7.130
chr13	+	35550477	35550594	35550513	35550594	NBEA	ENSG00000172915.20	ENST00000537702.6|ENSP00000440233.1|ENSE00003609643.1|2|Q8NFP9.187,ENST00000685329.1|ENSP00000509799.1|ENSE00003609643.1|2|Q8NFP9.187,ENST00000685686.1|ENSP00000509879.1|ENSE00003609643.1|3|Q8NFP9.187,ENST00000686741.1|ENSP00000510596.1|ENSE00003609643.1|3|Q8NFP9.187,ENST00000686952.1|ENSP00000509331.1|ENSE00003609643.1|2|Q8NFP9.187,ENST00000689454.1|ENSP00000509389.1|ENSE00003609643.1|3|Q8NFP9.1…
chr13	-	36283469	36283505	36283469	36283477	CCDC169	ENSG00000242715.8	ENST00000379862.6|ENSP00000369191.2|ENSE00002063500.1|3|A6NNP5.98,ENST00000491049.6|ENSP00000425252.1|ENSE00002063500.1|3|A6NNP5.98
chr13	-	36283469	36283509	36283469	36283477	CCDC169	ENSG00000242715.8	ENST00000379864.6|ENSP00000369193.2|ENSE00003661061.1|3|A6NNP5.98,ENST00000510088.5|ENSP00000427495.1|ENSE00003661061.1|3|A6NNP5.98
chr13	-	38980052	38980135	38980052	38980076	STOML3	ENSG00000133115.12	ENST00000423210.1|ENSP00000401989.1|ENSE00001800216.1|2|Q8TAV4.150
chr13	-	45411362	45411480	45411362	45411425	SLC25A30	ENSG00000174032.17	ENST00000519676.6|ENSP00000429168.1|ENSE00002692420.1|2|Q5SVS4.134
chr13	+	45703511	45703591	45703544	45703591	CBY2	ENSG00000174015.10	ENST00000610924.1|ENSP00000480148.1|ENSE00003749036.1|2|Q8NA61.147
chr13	-	46371941	46372078	46371941	46372070	RUBCNL	ENSG00000102445.20	ENST00000676051.1|ENSP00000501843.1|ENSE00001752566.1|2|Q9H714.139
chr13	-	46371941	46372210	46371941	46372070	RUBCNL	ENSG00000102445.20	ENST00000631139.2|ENSP00000485932.1|ENSE00001921575.2|2|Q9H714.139
chr13	-	46371941	46372597	46371941	46372475	RUBCNL	ENSG00000102445.20	ENST00000378787.7|ENSP00000368064.3|ENSE00003797624.1|2|Q9H714.139,ENST00000389908.7|ENSP00000374558.3|ENSE00003797624.1|3|Q9H714.139,ENST00000417405.2|ENSP00000402357.2|ENSE00003797624.1|3|Q9H714.139,ENST00000429979.6|ENSP00000396935.1|ENSE00003797624.1|3|Q9H714.139,ENST00000676114.1|ENSP00000502252.1|ENSE00003797624.1|5|Q9H714.139,ENST00000676307.1|ENSP00000502015.1|ENSE00003797624.1|2|Q9H714.1…
chr13	-	46377890	46378005	46377890	46377953	RUBCNL	ENSG00000102445.20	ENST00000378784.8|ENSP00000368061.4|ENSE00003487016.1|2|Q9H714.139
chr13	-	46895495	46896234	46895495	46895906	HTR2A	ENSG00000102468.11	ENST00000542664.4|ENSP00000437737.1|ENSE00002268575.1|2|P28223.216
chr13	-	48521898	48521962	48521898	48521939	RCBTB2	ENSG00000136161.13	ENST00000344532.8|ENSP00000345144.3|ENSE00002293750.1|4|O95199.168
chr13	+	50000995	50001108	50001106	50001108	TRIM13	ENSG00000204977.10	ENST00000356017.8|ENSP00000348299.4|ENSE00003617989.1|3|O60858.195
chr13	+	72783423	72783721	72783470	72783721	PIBF1	ENSG00000083535.16	ENST00000326291.11|ENSP00000317144.6|ENSE00001160768.2|2|Q8WXW3.156
chr13	-	100670360	100670569	100670360	100670362	TMTC4	ENSG00000125247.16	ENST00000342624.10|ENSP00000343871.5|ENSE00001408776.1|2|Q5T4D3.149
chr13	+	101567699	101567845	101567806	101567845	ITGBL1	ENSG00000198542.15	ENST00000545560.6|ENSP00000439903.1|ENSE00003504474.1|2|O95965.181
chr13	-	102770012	102770086	102770012	102770026	TEX30	ENSG00000151287.17	ENST00000376027.5|ENSP00000365195.1|ENSE00003667690.1|2|Q5JUR7.123,ENST00000376029.3|ENSP00000365197.3|ENSE00003667690.1|2|Q5JUR7.123,ENST00000376032.9|ENSP00000365200.4|ENSE00003667690.1|2|Q5JUR7.123
chr13	+	102807146	102807745	102807268	102807745	BIVM	ENSG00000134897.14	ENST00000257336.6|ENSP00000257336.1|ENSE00002316723.1|3|Q86UB2.117,ENST00000652084.1|ENSP00000498544.1|ENSE00002316723.1|4|Q86UB2.117
chr14	-	20558540	20558650	20558540	20558540	RNASE9	ENSG00000188655.10	ENST00000404716.7|ENSP00000384683.3|ENSE00001563422.2|4|P60153.140,ENST00000556208.5|ENSP00000451160.1|ENSE00001563422.2|3|P60153.140
chr14	-	20558615	20558650	20558615	20558615	RNASE9	ENSG00000188655.10	ENST00000553706.5|ENSP00000450570.1|ENSE00002479521.1|4|P60153.140,ENST00000557209.1|ENSP00000450987.1|ENSE00002479521.1|3|P60153.140
chr14	-	22812900	22813440	22812900	22813398	SLC7A7	ENSG00000155465.21	ENST00000285850.11|ENSP00000285850.7|ENSE00001594789.1|3|Q9UM01.190,ENST00000397528.8|ENSP00000380662.4|ENSE00001594789.1|3|Q9UM01.190,ENST00000397529.6|ENSP00000380663.2|ENSE00001594789.1|2|Q9UM01.190,ENST00000397532.9|ENSP00000380666.4|ENSE00001594789.1|2|Q9UM01.190,ENST00000555702.5|ENSP00000451881.1|ENSE00001594789.1|3|Q9UM01.190,ENST00000674313.1|ENSP00000501493.1|ENSE00001594789.1|2|Q9UM01.…
chr14	+	22833418	22833482	22833438	22833482	MRPL52	ENSG00000172590.18	ENST00000553711.5|ENSP00000451303.1|ENSE00003471774.1|4|Q86TS9.136,ENST00000555345.5|ENSP00000451081.1|ENSE00003471774.1|3|Q86TS9.136,ENST00000556840.5|ENSP00000451481.1|ENSE00003471774.1|4|Q86TS9.136
chr14	-	22911328	22911403	22911328	22911393	RBM23	ENSG00000100461.18	ENST00000346528.9|ENSP00000339220.5|ENSE00003561275.1|2|Q86U06.178,ENST00000359890.8|ENSP00000352956.3|ENSE00003561275.1|2|Q86U06.178,ENST00000399922.6|ENSP00000382806.2|ENSE00003561275.1|2|Q86U06.178
chr14	-	22951555	22951689	22951555	22951647	HAUS4	ENSG00000092036.19	ENST00000490506.5|ENSP00000452260.1|ENSE00003623322.1|4|Q9H6D7.161
chr14	-	23071125	23071186	23071125	23071147	ACIN1	ENSG00000100813.15	ENST00000357481.6|ENSP00000350073.2|ENSE00001430359.1|2|Q9UKV3.201
chr14	-	24141107	24141316	24141107	24141304	EMC9	ENSG00000100908.14	ENST00000216799.9|ENSP00000216799.4|ENSE00000889358.1|2|Q9Y3B6.146
chr14	+	24162144	24162324	24162145	24162324	IRF9	ENSG00000213928.10	ENST00000396864.8|ENSP00000380073.3|ENSE00003975243.1|2|Q00978.185
chr14	+	30581076	30581116	30581080	30581116	G2E3	ENSG00000092140.16	ENST00000206595.11|ENSP00000206595.6|ENSE00003622300.1|2|Q7L622.147
chr14	+	30630477	30630565	30630546	30630565	SCFD1	ENSG00000092108.22	ENST00000544052.6|ENSP00000443010.2|ENSE00003642761.1|2|Q8WVM8.178,ENST00000678124.1|ENSP00000503029.1|ENSE00003642761.1|2|Q8WVM8.178
chr14	+	30633947	30634037	30634002	30634037	SCFD1	ENSG00000092108.22	ENST00000396629.6|ENSP00000379870.2|ENSE00003604710.1|2|Q8WVM8.178
chr14	+	32090502	32094386	32090670	32094386	ARHGAP5	ENSG00000100852.14	ENST00000345122.8|ENSP00000371897.1|ENSE00003892259.1|2|Q13017.189,ENST00000539826.6|ENSP00000441692.2|ENSE00003892259.1|2|Q13017.189,ENST00000556611.5|ENSP00000452222.1|ENSE00003892259.1|2|Q13017.189
chr14	+	32117143	32117287	32117206	32117287	ARHGAP5	ENSG00000100852.14	ENST00000433497.5|ENSP00000407395.1|ENSE00003595412.1|2|Q13017.189
chr14	-	34713674	34713904	34713674	34713676	CFL2	ENSG00000165410.15	ENST00000672163.1|ENSP00000500375.1|ENSE00003896183.1|2|Q9Y281.199,ENST00000672517.1|ENSP00000500532.1|ENSE00003896183.1|2|Q9Y281.199
chr14	+	35122952	35124231	35123246	35124231	PRORP	ENSG00000100890.16	ENST00000250377.11|ENSP00000250377.8|ENSE00003525153.1|2|O15091.160,ENST00000534898.9|ENSP00000440915.2|ENSE00003525153.1|2|O15091.160,ENST00000603544.5|ENSP00000473856.1|ENSE00003525153.1|2|O15091.160
chr14	+	35123505	35124231	35123531	35124231	PRORP	ENSG00000100890.16	ENST00000604948.5|ENSP00000474620.1|ENSE00003685438.1|2|O15091.160
chr14	-	49586285	49586478	49586285	49586346	RPS29	ENSG00000213741.11	ENST00000556230.2|ENSP00000495033.1|ENSE00003518466.2|2|P62273.165
chr14	+	50321483	50321594	50321488	50321594	DMAC2L	ENSG00000125375.18	ENST00000245448.11|ENSP00000245448.7|ENSE00003814712.1|2|Q99766.165,ENST00000554204.7|ENSP00000451583.3|ENSE00003814712.1|2|Q99766.165
chr14	-	52784497	52784654	52784497	52784650	GNPNAT1	ENSG00000100522.10	ENST00000650397.1|ENSP00000496934.1|ENSE00003836746.1|2|Q96EK6.169
chr14	-	52784497	52784664	52784497	52784650	GNPNAT1	ENSG00000100522.10	ENST00000216410.8|ENSP00000216410.3|ENSE00001147742.1|2|Q96EK6.169
chr14	-	55026711	55026803	55026711	55026787	WDHD1	ENSG00000198554.12	ENST00000360586.8|ENSP00000353793.3|ENSE00003466086.1|2|O75717.197
chr14	+	57390957	57391728	57390958	57391728	NAA30	ENSG00000139977.14	ENST00000556492.6|ENSP00000452521.1|ENSE00001208347.1|2|Q147X3.128
chr14	+	58428272	58428463	58428310	58428463	KIAA0586	ENSG00000100578.18	ENST00000619416.4|ENSP00000478083.1|ENSE00003723337.1|2|Q9BVV6.152
chr14	+	59484990	59485116	59485071	59485116	JKAMP	ENSG00000050130.18	ENST00000356057.9|ENSP00000348351.5|ENSE00003643772.1|2|Q9P055.160
chr14	+	60107586	60108327	60107639	60108327	PCNX4	ENSG00000126773.13	ENST00000406854.6|ENSP00000384801.1|ENSE00001509391.2|2|Q63HM2.131
chr14	-	60165177	60165605	60165177	60165309	DHRS7	ENSG00000100612.14	ENST00000216500.9|ENSP00000216500.5|ENSE00002467219.1|2|Q9Y394.166
chr14	+	65561337	65561766	65561564	65561766	FUT8	ENSG00000033170.17	ENST00000360689.9|ENSP00000353910.5|ENSE00001383814.1|3|Q9BYC5.196,ENST00000394586.6|ENSP00000378087.2|ENSE00001383814.1|2|Q9BYC5.196,ENST00000673929.1|ENSP00000501213.1|ENSE00001383814.1|3|Q9BYC5.196
chr14	+	69209424	69209803	69209471	69209803	EXD2	ENSG00000081177.19	ENST00000312994.9|ENSP00000313140.5|ENSE00003541435.1|2|Q9NVH0.164,ENST00000409018.7|ENSP00000387331.3|ENSE00003541435.1|2|Q9NVH0.164,ENST00000685843.1|ENSP00000510642.1|ENSE00003541435.1|3|Q9NVH0.164
chr14	-	70060836	70060939	70060836	70060854	SLC8A3	ENSG00000100678.20	ENST00000216568.11|ENSP00000216568.7|ENSE00003464370.1|2|P57103.173
chr14	+	72937971	72938070	72937979	72938070	DCAF4	ENSG00000119599.17	ENST00000358377.7|ENSP00000351147.2|ENSE00003684628.1|2|Q8WV16.162,ENST00000509153.5|ENSP00000426178.1|ENSE00003684628.1|2|Q8WV16.162,ENST00000555042.5|ENSP00000452131.1|ENSE00003684628.1|2|Q8WV16.162
chr14	+	73658847	73658956	73658922	73658956	DNAL1	ENSG00000119661.15	ENST00000554871.5|ENSP00000451834.1|ENSE00003655523.1|4|Q4LDG9.141
chr14	+	73892027	73892208	73892176	73892208	ZNF410	ENSG00000119725.21	ENST00000324593.10|ENSP00000323293.6|ENSE00003600680.1|2|Q86VK4.155,ENST00000442160.7|ENSP00000407130.3|ENSE00003600680.1|2|Q86VK4.155,ENST00000540593.5|ENSP00000442228.1|ENSE00003600680.1|2|Q86VK4.155,ENST00000555044.6|ENSP00000451763.2|ENSE00003600680.1|2|Q86VK4.155
chr14	+	77327472	77327552	77327502	77327552	GSTZ1	ENSG00000100577.19	ENST00000361389.8|ENSP00000354959.4|ENSE00003685506.1|5|O43708.217,ENST00000393734.5|ENSP00000377335.1|ENSE00003685506.1|5|O43708.217,ENST00000557639.5|ENSP00000451927.1|ENSE00003685506.1|3|O43708.217
chr14	+	88568039	88568153	88568062	88568153	ZC3H14	ENSG00000100722.20	ENST00000336693.8|ENSP00000338002.4|ENSE00003567801.1|3|Q6PJT7.166
chr14	+	92323808	92323960	92323831	92323960	SLC24A4	ENSG00000140090.18	ENST00000531433.5|ENSP00000433302.1|ENSE00002151738.1|2|Q8NFF2.168,ENST00000676001.1|ENSP00000502715.1|ENSE00002151738.1|2|Q8NFF2.168
chr14	-	93295970	93296157	93295970	93296051	BTBD7	ENSG00000011114.15	ENST00000298896.7|ENSP00000298896.3|ENSE00002311238.1|2|Q9P203.148,ENST00000334746.10|ENSP00000335615.5|ENSE00002311238.1|2|Q9P203.148
chr14	-	94079025	94079747	94079025	94079742	DDX24	ENSG00000089737.18	ENST00000621632.5|ENSP00000481495.1|ENSE00003659242.1|2|Q9GZR7.199
chr14	-	94079235	94079747	94079235	94079742	DDX24	ENSG00000089737.18	ENST00000330836.9|ENSP00000328690.6|ENSE00003754447.1|2|Q9GZR7.199
chr14	+	94111625	94111773	94111683	94111773	IFI27	ENSG00000165949.13	ENST00000621160.5|ENSP00000483498.1|ENSE00001291314.6|2|P40305.162
chr14	+	94111659	94111773	94111683	94111773	IFI27	ENSG00000165949.13	ENST00000612813.4|ENSP00000483430.1|ENSE00003712283.1|2|P40305.162
chr14	-	100369087	100369258	100369087	100369185	WARS1	ENSG00000140105.18	ENST00000355338.6|ENSP00000347495.2|ENSE00003645776.1|2|P23381.214,ENST00000392882.7|ENSP00000376620.2|ENSE00003645776.1|2|P23381.214,ENST00000557135.5|ENSP00000451460.1|ENSE00003645776.1|3|P23381.214
chr14	-	103711033	103711180	103711033	103711087	XRCC3	ENSG00000126215.14	ENST00000554913.5|ENSP00000451362.1|ENSE00002510074.1|4|O43542.183
chr14	-	103711033	103711245	103711033	103711087	XRCC3	ENSG00000126215.14	ENST00000352127.11|ENSP00000343392.7|ENSE00003604366.1|3|O43542.183,ENST00000553264.5|ENSP00000451974.1|ENSE00003604366.1|2|O43542.183,ENST00000555055.6|ENSP00000452598.1|ENSE00003604366.1|4|O43542.183
chr14	-	103920940	103921208	103920940	103920990	ATP5MJ	ENSG00000156411.10	ENST00000414262.6|ENSP00000401770.2|ENSE00001642230.1|2|P56378.158
chr14	+	104868424	104868555	104868451	104868555	CEP170B	ENSG00000099814.17	ENST00000414716.8|ENSP00000404151.2|ENSE00001674345.1|2|Q9Y4F5.150
chr14	-	105055387	105056166	105055387	105055420	GPR132	ENSG00000183484.12	ENST00000329797.8|ENSP00000328818.3|ENSE00001297887.3|3|Q9UNW8.170,ENST00000539291.6|ENSP00000438094.2|ENSE00001297887.3|4|Q9UNW8.170
chr14	-	105241265	105241414	105241265	105241346	BRF1	ENSG00000185024.18	ENST00000392557.8|ENSP00000376340.4|ENSE00003670213.1|2|Q92994.187
chr15	+	24974642	24974957	24974943	24974957	SNRPN	ENSG00000128739.23	ENST00000554227.6|ENSP00000452342.2|ENSE00002214684.1|6|P63162.177
chr15	-	25393746	25393858	25393746	25393747	UBE3A	ENSG00000114062.22	ENST00000638011.1|ENSP00000490111.1|ENSE00003795908.1|5|Q05086.218
chr15	-	25405461	25405502	25405461	25405462	UBE3A	ENSG00000114062.22	ENST00000428984.6|ENSP00000401265.2|ENSE00003478252.1|6|Q05086.218,ENST00000438097.6|ENSP00000411258.1|ENSE00003478252.1|6|Q05086.218,ENST00000566215.5|ENSP00000457771.1|ENSE00003478252.1|6|Q05086.218,ENST00000630424.2|ENSP00000486349.1|ENSE00003478252.1|5|Q05086.218,ENST00000638155.1|ENSP00000490557.1|ENSE00003478252.1|8|Q05086.218,ENST00000649550.1|ENSP00000497549.1|ENSE00003478252.1|2|Q05086.2…
chr15	-	25408620	25408684	25408620	25408648	UBE3A	ENSG00000114062.22	ENST00000650110.1|ENSP00000497594.1|ENSE00003765523.1|4|Q05086.218
chr15	-	25409088	25409207	25409088	25409107	UBE3A	ENSG00000114062.22	ENST00000637886.1|ENSP00000490258.1|ENSE00003576935.1|4|Q05086.218,ENST00000648336.2|ENSP00000497572.2|ENSE00003576935.1|3|Q05086.218
chr15	-	30383319	30383382	30383319	30383351	CHRFAM7A	ENSG00000166664.15	ENST00000299847.7|ENSP00000299847.3|ENSE00003561724.1|3|Q494W8.133
chr15	-	31081353	31081438	31081353	31081355	TRPM1	ENSG00000134160.16	ENST00000256552.11|ENSP00000256552.7|ENSE00002242777.1|2|Q7Z4N2.147
chr15	+	34345857	34346035	34346020	34346035	NUTM1	ENSG00000184507.16	ENST00000614490.4|ENSP00000478903.1|ENSE00003745011.1|2|Q86Y26.125
chr15	-	37099455	37099599	37099455	37099466	MEIS2	ENSG00000134138.22	ENST00000338564.9|ENSP00000341400.4|ENSE00001387692.2|2|O14770.190
chr15	-	41226443	41226628	41226443	41226575	EXD1	ENSG00000178997.12	ENST00000458580.7|ENSP00000415056.2|ENSE00003461585.1|2|Q8NHP7.146
chr15	+	44758613	44758803	44758654	44758803	TRIM69	ENSG00000185880.13	ENST00000558329.5|ENSP00000453332.1|ENSE00002573273.1|3|Q86WT6.169
chr15	+	44758613	44758854	44758654	44758854	TRIM69	ENSG00000185880.13	ENST00000560442.5|ENSP00000453549.1|ENSE00002547041.1|3|Q86WT6.169
chr15	-	52557100	52557222	52557100	52557219	ARPP19	ENSG00000128989.11	ENST00000561650.5|ENSP00000454234.1|ENSE00003560831.1|2|P56211.178,ENST00000563277.5|ENSP00000455986.1|ENSE00003560831.1|2|P56211.178,ENST00000563566.5|ENSP00000457631.1|ENSE00003560831.1|3|P56211.178
chr15	-	52568848	52568900	52568848	52568892	ARPP19	ENSG00000128989.11	ENST00000569281.6|ENSP00000454297.1|ENSE00002612962.1|2|P56211.178
chr15	-	52568848	52568902	52568848	52568892	ARPP19	ENSG00000128989.11	ENST00000566423.5|ENSP00000455625.1|ENSE00002624462.1|2|P56211.178,ENST00000567669.5|ENSP00000455151.1|ENSE00002624462.1|2|P56211.178
chr15	-	56707082	56707143	56707082	56707109	ZNF280D	ENSG00000137871.21	ENST00000558320.5|ENSP00000453706.1|ENSE00002568850.1|3|Q6N043.156
chr15	-	56707082	56707150	56707082	56707109	ZNF280D	ENSG00000137871.21	ENST00000267807.12|ENSP00000267807.7|ENSE00001414286.2|3|Q6N043.156
chr15	-	58058012	58058108	58058012	58058065	ALDH1A2	ENSG00000128918.15	ENST00000537372.5|ENSP00000438296.1|ENSE00003530799.1|2|O94788.192
chr15	-	65515656	65515791	65515656	65515692	DPP8	ENSG00000074603.19	ENST00000321147.10|ENSP00000318111.6|ENSE00002203849.1|2|Q6V1X1.151
chr15	-	65605129	65605236	65605129	65605221	INTS14	ENSG00000138614.16	ENST00000420799.7|ENSP00000408429.3|ENSE00003485740.1|2|Q96SY0.141,ENST00000431261.6|ENSP00000402898.2|ENSE00003485740.1|3|Q96SY0.141
chr15	-	65607159	65607442	65607159	65607380	INTS14	ENSG00000138614.16	ENST00000313182.7|ENSP00000326379.2|ENSE00003526524.1|2|Q96SY0.141
chr15	-	66128306	66128411	66128306	66128403	MEGF11	ENSG00000157890.19	ENST00000422354.6|ENSP00000414475.1|ENSE00003516047.1|2|A6BM72.121
chr15	-	66128306	66128433	66128306	66128403	MEGF11	ENSG00000157890.19	ENST00000409699.6|ENSP00000386908.2|ENSE00001588211.1|2|A6BM72.121
chr15	+	68055799	68055913	68055884	68055913	PIAS1	ENSG00000033800.14	ENST00000545237.1|ENSP00000438574.1|ENSE00002287608.1|2|O75925.209
chr15	-	68199541	68199681	68199541	68199616	CALML4	ENSG00000129007.16	ENST00000395463.3|ENSP00000435285.2|ENSE00003661525.1|2|Q96GE6.149
chr15	+	70898367	70898455	70898395	70898455	LRRC49	ENSG00000137821.12	ENST00000443425.6|ENSP00000414065.2|ENSE00003569317.1|4|Q8IUZ0.155
chr15	-	72045724	72046634	72045724	72046563	MYO9A	ENSG00000066933.16	ENST00000356056.10|ENSP00000348349.5|ENSE00003498053.1|2|B2RTY4.129,ENST00000424560.2|ENSP00000399162.2|ENSE00003498053.1|3|B2RTY4.129
chr15	-	72045724	72046637	72045724	72046563	MYO9A	ENSG00000066933.16	ENST00000444904.5|ENSP00000398250.2|ENSE00003746069.1|2|B2RTY4.129
chr15	-	72292198	72292265	72292198	72292252	CELF6	ENSG00000140488.16	ENST00000395258.7|ENSP00000378677.2|ENSE00001521091.2|3|Q96J87.163
chr15	+	73699586	73699718	73699640	73699718	CD276	ENSG00000103855.18	ENST00000318424.9|ENSP00000320058.5|ENSE00003619218.1|2|Q5ZPR3.157,ENST00000318443.10|ENSP00000320084.5|ENSE00003619218.1|2|Q5ZPR3.157,ENST00000561213.5|ENSP00000452736.1|ENSE00003619218.1|2|Q5ZPR3.157
chr15	-	73990815	73990945	73990815	73990821	STOML1	ENSG00000067221.14	ENST00000316900.9|ENSP00000319323.6|ENSE00002279927.1|2|Q9UBI4.157
chr15	-	76793233	76793391	76793233	76793266	SCAPER	ENSG00000140386.13	ENST00000538941.6|ENSP00000442190.2|ENSE00002288791.1|8|Q9BY12.159
chr15	-	78111165	78111276	78111165	78111233	CIB2	ENSG00000136425.14	ENST00000539011.5|ENSP00000442459.1|ENSE00003670858.1|2|O75838.171
chr15	+	78887269	78887349	78887291	78887349	MORF4L1	ENSG00000185787.15	ENST00000558502.5|ENSP00000452808.1|ENSE00003475656.1|3|Q9UBU8.220,ENST00000559345.5|ENSP00000452717.1|ENSE00003475656.1|5|Q9UBU8.220
chr15	+	83490752	83490902	83490834	83490902	SH3GL3	ENSG00000140600.17	ENST00000324537.5|ENSP00000320092.5|ENSE00001389819.1|4|Q99963.200
chr15	+	84981974	84982348	84982163	84982348	PDE8A	ENSG00000073417.15	ENST00000310298.8|ENSP00000311453.4|ENSE00001655579.1|2|O60658.208
chr15	-	88536312	88536381	88536312	88536334	DET1	ENSG00000140543.15	ENST00000564406.5|ENSP00000456340.1|ENSE00002602739.1|2|Q7L5Y6.134
chr15	+	91225873	91226714	91226264	91226714	SV2B	ENSG00000185518.12	ENST00000394232.6|ENSP00000377779.1|ENSE00001316306.4|2|Q7L1I2.156
chr15	-	99001187	99001279	99001187	99001207	PGPEP1L	ENSG00000183571.11	ENST00000378919.6|ENSP00000368199.6|ENSE00001402658.2|2|A6NFU8.111
chr16	+	79139	79331	79293	79331	MPG	ENSG00000103152.12	ENST00000219431.4|ENSP00000219431.4|ENSE00000842196.3|2|P29372.224
chr16	-	787556	787744	787556	787737	RPUSD1	ENSG00000007376.8	ENST00000007264.7|ENSP00000007264.2|ENSE00001118601.2|2|Q9UJJ7.144
chr16	+	2048587	2048753	2048616	2048753	TSC2	ENSG00000103197.18	ENST00000219476.9|ENSP00000219476.3|ENSE00003530548.1|2|P49815.230,ENST00000350773.9|ENSP00000344383.4|ENSE00003530548.1|2|P49815.230,ENST00000401874.7|ENSP00000384468.2|ENSE00003530548.1|2|P49815.230,ENST00000439673.6|ENSP00000399232.2|ENSE00003530548.1|2|P49815.230,ENST00000642936.1|ENSP00000494514.1|ENSE00003530548.1|2|P49815.230,ENST00000644043.1|ENSP00000496262.1|ENSE00003530548.1|2|P49815.2…
chr16	-	2264573	2264760	2264573	2264643	RNPS1	ENSG00000205937.12	ENST00000301730.12|ENSP00000301730.8|ENSE00001389482.1|3|Q15287.208,ENST00000320225.10|ENSP00000315859.5|ENSE00001389482.1|2|Q15287.208,ENST00000397086.6|ENSP00000380275.2|ENSE00001389482.1|2|Q15287.208,ENST00000565678.5|ENSP00000457723.1|ENSE00001389482.1|2|Q15287.208,ENST00000568631.5|ENSP00000457820.1|ENSE00001389482.1|2|Q15287.208
chr16	+	2756334	2756606	2756365	2756606	SRRM2	ENSG00000167978.18	ENST00000301740.13|ENSP00000301740.8|ENSE00003556335.1|2|Q9UQ35.181
chr16	-	3023847	3024132	3023847	3023941	HCFC1R1	ENSG00000103145.11	ENST00000574980.5|ENSP00000460639.1|ENSE00002673169.1|2|Q9NWW0.136
chr16	+	3065781	3065826	3065812	3065826	IL32	ENSG00000008517.19	ENST00000440815.7|ENSP00000405063.3|ENSE00001526611.1|2|P24001.151,ENST00000530538.6|ENSP00000436929.2|ENSE00001526611.1|2|P24001.151,ENST00000551122.5|ENSP00000447496.1|ENSE00001526611.1|2|P24001.151,ENST00000552664.5|ENSP00000448683.1|ENSE00001526611.1|2|P24001.151
chr16	+	3065784	3065826	3065812	3065826	IL32	ENSG00000008517.19	ENST00000008180.13|ENSP00000008180.9|ENSE00003602260.1|2|P24001.151,ENST00000325568.9|ENSP00000324742.5|ENSE00003602260.1|2|P24001.151,ENST00000396887.7|ENSP00000380096.3|ENSE00003602260.1|2|P24001.151,ENST00000396890.6|ENSP00000380099.2|ENSE00003602260.1|2|P24001.151,ENST00000444393.7|ENSP00000411958.3|ENSE00003602260.1|2|P24001.151,ENST00000525643.7|ENSP00000432218.3|ENSE00003602260.1|2|P24001.…
chr16	+	3067377	3067415	3067392	3067415	IL32	ENSG00000008517.19	ENST00000531965.5|ENSP00000433177.1|ENSE00003487931.1|2|P24001.151
chr16	-	3092542	3093004	3092542	3092794	ZSCAN10	ENSG00000130182.8	ENST00000538082.5|ENSP00000440047.2|ENSE00003480757.1|2|Q96SZ4.157
chr16	-	3390010	3390183	3390010	3390124	ZSCAN32	ENSG00000140987.21	ENST00000304926.7|ENSP00000302502.3|ENSE00001305382.3|4|Q9NX65.174
chr16	-	3397192	3397744	3397192	3397557	ZSCAN32	ENSG00000140987.21	ENST00000396852.9|ENSP00000380061.4|ENSE00002253096.1|2|Q9NX65.174
chr16	+	3476222	3476337	3476228	3476337	NAA60	ENSG00000122390.19	ENST00000407558.9|ENSP00000385903.4|ENSE00003538620.1|3|Q9H7X0.146,ENST00000414063.6|ENSP00000393224.2|ENSE00003538620.1|2|Q9H7X0.146,ENST00000421765.7|ENSP00000405873.3|ENSE00003538620.1|2|Q9H7X0.146,ENST00000570819.5|ENSP00000460763.1|ENSE00003538620.1|2|Q9H7X0.146,ENST00000572169.6|ENSP00000458928.2|ENSE00003538620.1|3|Q9H7X0.146,ENST00000572584.2|ENSP00000459057.1|ENSE00003538620.1|2|Q9H7X0.1…
chr16	+	4505484	4505610	4505525	4505610	HMOX2	ENSG00000103415.12	ENST00000219700.10|ENSP00000219700.6|ENSE00001010603.1|2|P30519.206,ENST00000398595.7|ENSP00000381595.3|ENSE00001010603.1|4|P30519.206,ENST00000406590.6|ENSP00000385100.2|ENSE00001010603.1|2|P30519.206,ENST00000414777.5|ENSP00000391637.1|ENSE00001010603.1|2|P30519.206,ENST00000458134.7|ENSP00000394103.3|ENSE00001010603.1|3|P30519.206,ENST00000570646.6|ENSP00000459214.1|ENSE00001010603.1|2|P30519.…
chr16	-	4514046	4514144	4514046	4514130	CDIP1	ENSG00000089486.17	ENST00000399599.7|ENSP00000382508.2|ENSE00003562425.1|2|Q9H305.147,ENST00000562334.5|ENSP00000455050.1|ENSE00003562425.1|3|Q9H305.147,ENST00000563332.6|ENSP00000454994.1|ENSE00003562425.1|3|Q9H305.147,ENST00000563507.5|ENSP00000455462.1|ENSE00003562425.1|3|Q9H305.147,ENST00000567695.6|ENSP00000457877.1|ENSE00003562425.1|3|Q9H305.147
chr16	-	4726979	4727177	4726979	4727128	ANKS3	ENSG00000168096.15	ENST00000585773.5|ENSP00000465294.1|ENSE00003548894.1|2|Q6ZW76.149
chr16	-	4729980	4730151	4729980	4730149	ANKS3	ENSG00000168096.15	ENST00000304283.9|ENSP00000304586.4|ENSE00003554433.1|3|Q6ZW76.149
chr16	+	5073153	5073256	5073200	5073256	ALG1	ENSG00000033011.14	ENST00000544428.1|ENSP00000440019.1|ENSE00003639025.1|3|Q9BT22.181,ENST00000588623.5|ENSP00000468118.1|ENSE00003639025.1|4|Q9BT22.181,ENST00000683739.1|ENSP00000507002.1|ENSE00003639025.1|3|Q9BT22.181
chr16	+	10430611	10431455	10430621	10431455	ATF7IP2	ENSG00000166669.14	ENST00000396559.5|ENSP00000379807.1|ENSE00001525464.1|4|Q5U623.137,ENST00000396560.6|ENSP00000379808.2|ENSE00001525464.1|3|Q5U623.137,ENST00000562102.6|ENSP00000457731.2|ENSE00001525464.1|5|Q5U623.137
chr16	-	11556511	11556735	11556511	11556730	LITAF	ENSG00000189067.14	ENST00000339430.9|ENSP00000340118.5|ENSE00001380031.2|2|Q99732.190,ENST00000413364.6|ENSP00000397958.2|ENSE00001380031.2|2|Q99732.190,ENST00000570904.5|ENSP00000459138.1|ENSE00001380031.2|2|Q99732.190,ENST00000571688.5|ENSP00000459533.1|ENSE00001380031.2|2|Q99732.190,ENST00000574763.5|ENSP00000461813.1|ENSE00001380031.2|3|Q99732.190,ENST00000576036.5|ENSP00000461667.1|ENSE00001380031.2|2|Q99732.1…
chr16	-	14627269	14627336	14627269	14627330	PARN	ENSG00000140694.18	ENST00000341484.11|ENSP00000345456.7|ENSE00003684352.1|4|O95453.189
chr16	+	20460107	20460291	20460115	20460291	ACSM2A	ENSG00000183747.12	ENST00000219054.10|ENSP00000219054.6|ENSE00003655320.1|3|Q08AH3.116,ENST00000573854.6|ENSP00000459451.1|ENSE00003655320.1|2|Q08AH3.116,ENST00000575690.5|ENSP00000460349.1|ENSE00003655320.1|3|Q08AH3.116
chr16	-	20564669	20564853	20564669	20564845	ACSM2B	ENSG00000066813.14	ENST00000329697.10|ENSP00000327453.6|ENSE00003632552.1|2|Q68CK6.137,ENST00000565232.5|ENSP00000454995.1|ENSE00003632552.1|3|Q68CK6.137,ENST00000567001.5|ENSP00000456378.1|ENSE00003632552.1|3|Q68CK6.137
chr16	+	22302931	22303004	22302969	22303004	POLR3E	ENSG00000058600.16	ENST00000299853.10|ENSP00000299853.5|ENSE00003533384.1|2|Q9NVU0.172,ENST00000359210.8|ENSP00000352140.4|ENSE00003533384.1|2|Q9NVU0.172,ENST00000418581.6|ENSP00000399254.2|ENSE00003533384.1|2|Q9NVU0.172,ENST00000564209.5|ENSP00000456967.1|ENSE00003533384.1|2|Q9NVU0.172
chr16	+	24858620	24858778	24858644	24858778	SLC5A11	ENSG00000158865.13	ENST00000347898.7|ENSP00000289932.3|ENSE00002677296.1|2|Q8WWX8.149,ENST00000424767.7|ENSP00000416782.3|ENSE00002677296.1|3|Q8WWX8.149,ENST00000567758.6|ENSP00000454401.1|ENSE00002677296.1|3|Q8WWX8.149,ENST00000568579.6|ENSP00000456234.1|ENSE00002677296.1|3|Q8WWX8.149
chr16	-	27884486	27884638	27884486	27884570	GSG1L	ENSG00000169181.13	ENST00000380897.7|ENSP00000370282.3|ENSE00003551945.1|2|Q6UXU4.122
chr16	+	28866012	28867033	28866095	28867033	SH2B1	ENSG00000178188.16	ENST00000322610.12|ENSP00000321221.7|ENSE00001424482.1|4|Q9NRF2.167,ENST00000359285.10|ENSP00000352232.5|ENSE00001424482.1|2|Q9NRF2.167,ENST00000395532.8|ENSP00000378903.4|ENSE00001424482.1|2|Q9NRF2.167,ENST00000618521.4|ENSP00000481709.1|ENSE00001424482.1|2|Q9NRF2.167
chr16	+	30066885	30067038	30066898	30067038	ALDOA	ENSG00000149925.22	ENST00000642816.3|ENSP00000496166.1|ENSE00003825895.1|2|P04075.248
chr16	-	31064572	31064685	31064572	31064618	ZNF668	ENSG00000167394.13	ENST00000426488.6|ENSP00000403975.2|ENSE00002578672.1|2|Q96K58.163,ENST00000539836.3|ENSP00000442573.3|ENSE00002578672.1|2|Q96K58.163
chr16	+	47463882	47463993	47463939	47463993	PHKB	ENSG00000102893.18	ENST00000566044.5|ENSP00000456729.1|ENSE00001519501.1|2|Q93100.198
chr16	-	49822670	49822738	49822670	49822685	ZNF423	ENSG00000102935.12	ENST00000561648.5|ENSP00000455426.1|ENSE00001422926.1|2|Q2M1K9.155
chr16	-	52519406	52519579	52519406	52519480	TOX3	ENSG00000103460.17	ENST00000407228.7|ENSP00000385705.3|ENSE00002283343.1|2|O15405.156
chr16	-	55871625	55871763	55871625	55871723	CES5A	ENSG00000159398.16	ENST00000518005.5|ENSP00000428571.1|ENSE00003651157.1|3|Q6NT32.140
chr16	-	65004642	65005041	65004642	65004869	CDH11	ENSG00000140937.14	ENST00000268603.9|ENSP00000268603.4|ENSE00003576812.1|3|P55287.179,ENST00000394156.7|ENSP00000377711.3|ENSE00003576812.1|3|P55287.179
chr16	+	66437595	66437701	66437677	66437701	BEAN1	ENSG00000166546.15	ENST00000536005.7|ENSP00000442793.2|ENSE00002253126.1|2|Q3B7T3.106
chr16	+	66604731	66604952	66604806	66604952	CMTM3	ENSG00000140931.20	ENST00000361909.8|ENSP00000354579.4|ENSE00001517540.1|2|Q96MX0.143,ENST00000424011.6|ENSP00000400482.2|ENSE00001517540.1|2|Q96MX0.143,ENST00000562707.5|ENSP00000455758.1|ENSE00001517540.1|2|Q96MX0.143
chr16	-	66827980	66828077	66827980	66828014	NAE1	ENSG00000159593.15	ENST00000379463.6|ENSP00000368776.2|ENSE00001481212.1|2|Q13564.195
chr16	+	67610824	67611613	67610833	67611613	CTCF	ENSG00000102974.16	ENST00000264010.10|ENSP00000264010.4|ENSE00002242686.1|3|P49711.212,ENST00000642819.1|ENSP00000494408.1|ENSE00002242686.1|2|P49711.212,ENST00000644753.1|ENSP00000493495.1|ENSE00002242686.1|3|P49711.212,ENST00000646076.1|ENSP00000494538.1|ENSE00002242686.1|4|P49711.212
chr16	+	67820839	67820951	67820854	67820951	TSNAXIP1	ENSG00000102904.15	ENST00000388833.7|ENSP00000373485.3|ENSE00003562174.1|3|Q2TAA8.122
chr16	+	67865102	67865229	67865131	67865229	NUTF2	ENSG00000102898.13	ENST00000219169.9|ENSP00000219169.4|ENSE00003651473.1|2|P61970.162,ENST00000568396.2|ENSP00000457022.1|ENSE00003651473.1|2|P61970.162,ENST00000569436.7|ENSP00000457989.1|ENSE00003651473.1|2|P61970.162
chr16	+	68315897	68316074	68315980	68316074	PRMT7	ENSG00000132600.18	ENST00000339507.9|ENSP00000343103.5|ENSE00003679541.1|3|Q9NVM4.172,ENST00000441236.3|ENSP00000409324.2|ENSE00003679541.1|3|Q9NVM4.172,ENST00000449359.7|ENSP00000414716.3|ENSE00003679541.1|2|Q9NVM4.172,ENST00000687558.1|ENSP00000509003.1|ENSE00003679541.1|2|Q9NVM4.172
chr16	+	68315925	68316074	68315980	68316074	PRMT7	ENSG00000132600.18	ENST00000692760.1|ENSP00000510748.1|ENSE00002610926.1|3|Q9NVM4.172
chr16	+	70120461	70120719	70120493	70120719	PDPR	ENSG00000090857.14	ENST00000288050.9|ENSP00000288050.5|ENSE00003601614.1|3|Q8NCN5.156,ENST00000568530.5|ENSP00000457916.1|ENSE00003601614.1|3|Q8NCN5.156
chr16	+	70317496	70317588	70317527	70317588	DDX19B	ENSG00000157349.17	ENST00000393657.6|ENSP00000377267.2|ENSE00003633435.1|3|Q9UMR2.198,ENST00000563392.5|ENSP00000456574.1|ENSE00003633435.1|3|Q9UMR2.198,ENST00000568625.5|ENSP00000456757.1|ENSE00003633435.1|4|Q9UMR2.198
chr16	+	70463169	70463272	70463191	70463272	FCSK	ENSG00000157353.17	ENST00000288078.11|ENSP00000288078.6|ENSE00003590236.1|2|Q8N0W3.157,ENST00000378912.6|ENSP00000368192.2|ENSE00003590236.1|2|Q8N0W3.157
chr16	-	71482082	71482143	71482082	71482114	ZNF19	ENSG00000157429.16	ENST00000288177.10|ENSP00000288177.5|ENSE00003670752.1|3|P17023.203,ENST00000564230.5|ENSP00000458105.1|ENSE00003670752.1|3|P17023.203
chr16	+	71915626	71915728	71915641	71915728	IST1	ENSG00000182149.21	ENST00000329908.12|ENSP00000330408.8|ENSE00003710128.1|2|P53990.181,ENST00000378798.9|ENSP00000368075.5|ENSE00003710128.1|2|P53990.181,ENST00000378799.11|ENSP00000368076.6|ENSE00003710128.1|2|P53990.181,ENST00000541571.6|ENSP00000455860.1|ENSE00003710128.1|3|P53990.181,ENST00000544564.5|ENSP00000457844.1|ENSE00003710128.1|4|P53990.181
chr16	-	72957427	72960194	72957427	72960145	ZFHX3	ENSG00000140836.17	ENST00000268489.10|ENSP00000268489.5|ENSE00001171638.5|2|Q15911.206,ENST00000641206.2|ENSP00000493252.1|ENSE00001171638.5|10|Q15911.206
chr16	+	75152909	75152966	75152952	75152966	ZFP1	ENSG00000184517.12	ENST00000393430.6|ENSP00000377080.2|ENSE00003634738.1|2|Q6P2D0.160,ENST00000570010.6|ENSP00000457044.1|ENSE00003634738.1|2|Q6P2D0.160
chr16	-	75252235	75252398	75252235	75252246	BCAR1	ENSG00000050820.17	ENST00000535626.6|ENSP00000440370.2|ENSE00002311537.1|2|P56945.210
chr16	-	75264351	75264601	75264351	75264500	BCAR1	ENSG00000050820.17	ENST00000418647.7|ENSP00000391669.3|ENSE00001602215.2|2|P56945.210
chr16	-	75644283	75644462	75644283	75644428	KARS1	ENSG00000065427.15	ENST00000319410.9|ENSP00000325448.5|ENSE00001279381.5|2|Q15046.204
chr16	+	77191476	77191633	77191486	77191633	MON1B	ENSG00000103111.15	ENST00000248248.8|ENSP00000248248.3|ENSE00003626624.1|2|Q7L1V2.137
chr16	-	84183697	84183778	84183697	84183715	TAF1C	ENSG00000103168.17	ENST00000341690.10|ENSP00000345305.6|ENSE00003590223.1|3|Q15572.166
chr16	-	84184851	84185060	84184851	84184988	TAF1C	ENSG00000103168.17	ENST00000566732.6|ENSP00000455933.1|ENSE00003471700.1|2|Q15572.166,ENST00000567759.5|ENSP00000455265.1|ENSE00003471700.1|2|Q15572.166
chr16	+	84704740	84704860	84704828	84704860	USP10	ENSG00000103194.16	ENST00000570191.5|ENSP00000457411.1|ENSE00003525737.1|2|Q14694.207
chr16	+	89100662	89101347	89100682	89101347	ACSF3	ENSG00000176715.17	ENST00000317447.9|ENSP00000320646.4|ENSE00001311992.3|3|Q4G176.134,ENST00000406948.7|ENSP00000384627.3|ENSE00001311992.3|2|Q4G176.134,ENST00000614302.5|ENSP00000479130.1|ENSE00001311992.3|3|Q4G176.134
chr16	+	89949417	89949638	89949466	89949638	DEF8	ENSG00000140995.17	ENST00000268676.11|ENSP00000268676.7|ENSE00002302504.1|2|Q6ZN54.137
chr16	+	89954243	89954376	89954253	89954376	DEF8	ENSG00000140995.17	ENST00000418391.6|ENSP00000412784.2|ENSE00003531179.1|3|Q6ZN54.137,ENST00000563594.6|ENSP00000458019.1|ENSE00003531179.1|3|Q6ZN54.137,ENST00000563795.1|ENSP00000457627.1|ENSE00003531179.1|3|Q6ZN54.137,ENST00000569453.5|ENSP00000456501.1|ENSE00003531179.1|4|Q6ZN54.137,ENST00000570182.5|ENSP00000456799.1|ENSE00003531179.1|3|Q6ZN54.137,ENST00000610455.4|ENSP00000480073.1|ENSE00003531179.1|2|Q6ZN54.1…
chr17	+	1727990	1728626	1728113	1728626	WDR81	ENSG00000167716.19	ENST00000309182.9|ENSP00000312074.5|ENSE00001250418.1|2|Q562E7.144
chr17	+	1730380	1730487	1730394	1730487	WDR81	ENSG00000167716.19	ENST00000419248.5|ENSP00000407845.1|ENSE00003473090.1|2|Q562E7.144
chr17	+	2315557	2315728	2315561	2315728	SRR	ENSG00000167720.13	ENST00000344595.10|ENSP00000339435.5|ENSE00001307230.2|2|Q9GZT4.163
chr17	+	3640188	3640267	3640207	3640267	CTNS	ENSG00000040531.16	ENST00000046640.9|ENSP00000046640.4|ENSE00003534194.1|3|O60931.173,ENST00000381870.8|ENSP00000371294.3|ENSE00003534194.1|3|O60931.173,ENST00000673965.1|ENSP00000500995.1|ENSE00003534194.1|3|O60931.173
chr17	-	4986192	4986286	4986192	4986222	CAMTA2	ENSG00000108509.21	ENST00000348066.8|ENSP00000321813.7|ENSE00003628243.1|2|O94983.179
chr17	+	6080371	6081085	6080659	6081085	WSCD1	ENSG00000179314.16	ENST00000317744.10|ENSP00000323087.5|ENSE00001303864.1|2|Q658N2.122,ENST00000574232.5|ENSP00000458374.1|ENSE00001303864.1|2|Q658N2.122,ENST00000574946.5|ENSP00000460825.1|ENSE00001303864.1|2|Q658N2.122
chr17	-	6635011	6635171	6635011	6635103	KIAA0753	ENSG00000198920.11	ENST00000361413.8|ENSP00000355250.3|ENSE00000679688.1|2|Q2KHM9.112
chr17	-	7251195	7251601	7251195	7251296	CTDNEP1	ENSG00000175826.12	ENST00000318988.10|ENSP00000321732.6|ENSE00001278854.1|2|O95476.145,ENST00000573600.5|ENSP00000461749.1|ENSE00001278854.1|2|O95476.145
chr17	+	7559068	7559297	7559091	7559297	TNFSF13	ENSG00000161955.17	ENST00000396542.5|ENSP00000379792.1|ENSE00001525385.1|2|O75888.189
chr17	-	8210177	8210249	8210177	8210224	AURKB	ENSG00000178999.13	ENST00000316199.10|ENSP00000313950.6|ENSE00003617867.1|2|Q96GD4.225,ENST00000585124.6|ENSP00000463999.1|ENSE00003617867.1|2|Q96GD4.225
chr17	-	8911392	8911507	8911392	8911494	PIK3R5	ENSG00000141506.15	ENST00000447110.6|ENSP00000392812.1|ENSE00003683111.1|2|Q8WYR1.142,ENST00000581552.5|ENSP00000462433.1|ENSE00003683111.1|2|Q8WYR1.142
chr17	-	10039742	10039795	10039742	10039744	GAS7	ENSG00000007237.19	ENST00000323816.8|ENSP00000322608.5|ENSE00002725781.1|2|O60861.197
chr17	-	15260650	15260757	15260650	15260727	PMP22	ENSG00000109099.16	ENST00000612492.5|ENSP00000484631.1|ENSE00003900782.1|2|Q01453.215,ENST00000676221.1|ENSP00000502601.1|ENSE00003900782.1|2|Q01453.215
chr17	-	15260650	15260761	15260650	15260727	PMP22	ENSG00000109099.16	ENST00000312280.9|ENSP00000308937.3|ENSE00000855493.3|2|Q01453.215,ENST00000674651.1|ENSP00000501727.1|ENSE00000855493.3|2|Q01453.215,ENST00000674673.1|ENSP00000501804.1|ENSE00000855493.3|2|Q01453.215,ENST00000674868.1|ENSP00000502835.1|ENSE00000855493.3|2|Q01453.215,ENST00000675350.1|ENSP00000501557.1|ENSE00000855493.3|2|Q01453.215,ENST00000675819.1|ENSP00000502018.1|ENSE00000855493.3|2|Q01453.2…
chr17	-	15260650	15260983	15260650	15260727	PMP22	ENSG00000109099.16	ENST00000675808.1|ENSP00000502310.1|ENSE00003901069.1|2|Q01453.215
chr17	-	15651091	15651946	15651091	15651609	TRIM16	ENSG00000221926.13	ENST00000336708.11|ENSP00000338989.7|ENSE00000855518.5|4|O95361.192,ENST00000578237.5|ENSP00000463188.1|ENSE00000855518.5|6|O95361.192,ENST00000649191.2|ENSP00000497185.2|ENSE00000855518.5|7|O95361.192
chr17	+	15700048	15700366	15700330	15700366	ZNF286A	ENSG00000187607.16	ENST00000421016.5|ENSP00000397163.1|ENSE00003640999.1|2|Q9HBT8.186
chr17	+	15700135	15700366	15700330	15700366	ZNF286A	ENSG00000187607.16	ENST00000583566.6|ENSP00000464063.1|ENSE00003617444.1|2|Q9HBT8.186
chr17	+	19282950	19283714	19283120	19283714	EPN2	ENSG00000072134.16	ENST00000314728.10|ENSP00000320543.5|ENSE00003692037.1|3|O95208.183,ENST00000347697.6|ENSP00000261495.3|ENSE00003692037.1|3|O95208.183
chr17	+	19378896	19379132	19378901	19379132	MAPK7	ENSG00000166484.20	ENST00000308406.9|ENSP00000311005.5|ENSE00003570187.1|2|Q13164.207,ENST00000395602.8|ENSP00000378966.4|ENSE00003570187.1|2|Q13164.207,ENST00000395604.8|ENSP00000378968.3|ENSE00003570187.1|2|Q13164.207
chr17	-	19744968	19745134	19744968	19745129	ALDH3A1	ENSG00000108602.18	ENST00000225740.11|ENSP00000225740.6|ENSE00002734215.1|2|P30838.199,ENST00000444455.5|ENSP00000388469.1|ENSE00002734215.1|2|P30838.199
chr17	+	20096631	20096798	20096652	20096798	SPECC1	ENSG00000128487.19	ENST00000261503.9|ENSP00000261503.5|ENSE00003538827.1|2|Q5M775.141,ENST00000395527.9|ENSP00000378898.4|ENSE00003538827.1|2|Q5M775.141,ENST00000395529.7|ENSP00000378900.3|ENSE00003538827.1|2|Q5M775.141,ENST00000676570.1|ENSP00000503507.1|ENSE00003538827.1|2|Q5M775.141,ENST00000677914.1|ENSP00000503971.1|ENSE00003538827.1|3|Q5M775.141,ENST00000679049.1|ENSP00000503499.1|ENSE00003538827.1|3|Q5M775.1…
chr17	-	28332146	28332382	28332146	28332221	IFT20	ENSG00000109083.14	ENST00000585089.5|ENSP00000464443.1|ENSE00003583342.1|2|Q8IY31.156
chr17	+	28339408	28339726	28339522	28339726	TNFAIP1	ENSG00000109079.10	ENST00000226225.7|ENSP00000226225.2|ENSE00000866266.1|2|Q13829.187
chr17	+	32995409	32995717	32995582	32995717	SPACA3	ENSG00000141316.13	ENST00000580599.5|ENSP00000463386.1|ENSE00003635461.1|3|Q8IXA5.145
chr17	-	38740291	38740442	38740291	38740402	PCGF2	ENSG00000277258.5	ENST00000611883.4|ENSP00000478970.1|ENSE00003891279.1|2|P35227.202,ENST00000616199.4|ENSP00000482063.1|ENSE00003891279.1|4|P35227.202,ENST00000620225.5|ENSP00000482815.1|ENSE00003891279.1|3|P35227.202
chr17	+	39706990	39707141	39707007	39707141	ERBB2	ENSG00000141736.14	ENST00000406381.6|ENSP00000385185.2|ENSE00003693399.1|2|P04626.264,ENST00000584601.5|ENSP00000462438.1|ENSE00003693399.1|6|P04626.264
chr17	-	39777651	39777767	39777651	39777735	IKZF3	ENSG00000161405.17	ENST00000583368.1|ENSP00000462452.1|ENSE00003481399.1|2|Q9UKT9.185,ENST00000623724.3|ENSP00000485515.1|ENSE00003481399.1|8|Q9UKT9.185
chr17	-	40645796	40645847	40645796	40645802	SMARCE1	ENSG00000073584.20	ENST00000264640.9|ENSP00000466608.2|ENSE00003490655.1|2|Q969G3.191,ENST00000348513.12|ENSP00000323967.6|ENSE00003490655.1|2|Q969G3.191,ENST00000377808.9|ENSP00000367039.4|ENSE00003490655.1|2|Q969G3.191,ENST00000447024.6|ENSP00000392958.2|ENSE00003490655.1|2|Q969G3.191,ENST00000643683.1|ENSP00000496094.1|ENSE00003490655.1|2|Q969G3.191,ENST00000644701.1|ENSP00000496097.1|ENSE00003490655.1|2|Q969G3.…
chr17	-	40936208	40936953	40936208	40936603	KRT23	ENSG00000108244.17	ENST00000209718.8|ENSP00000209718.3|ENSE00000863452.1|2|Q9C075.167
chr17	+	41968073	41968740	41968125	41968740	CNP	ENSG00000173786.17	ENST00000393888.1|ENSP00000377466.1|ENSE00001180159.2|2|P09543.219
chr17	-	42131607	42131822	42131607	42131617	RAB5C	ENSG00000108774.15	ENST00000547517.5|ENSP00000447053.1|ENSE00002392150.1|2|P51148.208
chr17	+	42289370	42289539	42289412	42289539	STAT5A	ENSG00000126561.18	ENST00000676585.1|ENSP00000504449.1|ENSE00001775109.1|2|P42229.213
chr17	+	42289402	42289539	42289412	42289539	STAT5A	ENSG00000126561.18	ENST00000345506.8|ENSP00000341208.4|ENSE00003648388.1|3|P42229.213,ENST00000546010.6|ENSP00000443107.1|ENSE00003648388.1|2|P42229.213,ENST00000590949.6|ENSP00000468749.1|ENSE00003648388.1|2|P42229.213
chr17	-	42348389	42348517	42348389	42348516	STAT3	ENSG00000168610.16	ENST00000404395.3|ENSP00000384943.3|ENSE00003480726.1|2|P40763.234,ENST00000588969.5|ENSP00000467985.1|ENSE00003480726.1|2|P40763.234,ENST00000678827.1|ENSP00000503634.1|ENSE00003480726.1|2|P40763.234,ENST00000678906.1|ENSP00000504184.1|ENSE00003480726.1|3|P40763.234
chr17	-	42348389	42348520	42348389	42348516	STAT3	ENSG00000168610.16	ENST00000585517.5|ENSP00000467000.1|ENSE00002810203.1|2|P40763.234,ENST00000677723.1|ENSP00000503574.1|ENSE00002810203.1|2|P40763.234,ENST00000678044.1|ENSP00000503102.1|ENSE00002810203.1|2|P40763.234
chr17	-	42348389	42348539	42348389	42348516	STAT3	ENSG00000168610.16	ENST00000264657.10|ENSP00000264657.4|ENSE00001302308.2|2|P40763.234,ENST00000677030.1|ENSP00000503662.1|ENSE00001302308.2|2|P40763.234,ENST00000678960.1|ENSP00000503181.1|ENSE00001302308.2|3|P40763.234,ENST00000679014.1|ENSP00000503237.1|ENSE00001302308.2|2|P40763.234
chr17	+	42562356	42562487	42562412	42562487	COASY	ENSG00000068120.15	ENST00000590958.5|ENSP00000464814.1|ENSE00001702565.1|2|Q13057.207
chr17	-	42728825	42728952	42728825	42728941	EZH1	ENSG00000108799.13	ENST00000428826.7|ENSP00000404658.1|ENSE00003458786.1|3|Q92800.191,ENST00000585893.5|ENSP00000467871.1|ENSE00003458786.1|3|Q92800.191,ENST00000592743.5|ENSP00000466924.1|ENSE00003458786.1|2|Q92800.191
chr17	+	42834094	42834256	42834182	42834256	PSME3	ENSG00000131467.12	ENST00000441946.6|ENSP00000409487.2|ENSE00003483956.1|3|P61289.181
chr17	-	43106456	43106533	43106456	43106526	BRCA1	ENSG00000012048.24	ENST00000493795.5|ENSP00000418775.1|ENSE00003681626.1|3|P38398.266
chr17	-	43124017	43124115	43124017	43124096	BRCA1	ENSG00000012048.24	ENST00000352993.7|ENSP00000312236.5|ENSE00003559512.1|2|P38398.266,ENST00000357654.9|ENSP00000350283.3|ENSE00003559512.1|2|P38398.266,ENST00000468300.5|ENSP00000417148.1|ENSE00003559512.1|2|P38398.266,ENST00000471181.7|ENSP00000418960.2|ENSE00003559512.1|2|P38398.266,ENST00000491747.6|ENSP00000420705.2|ENSE00003559512.1|2|P38398.266
chr17	-	43545558	43545668	43545558	43545617	ETV4	ENSG00000175832.13	ENST00000319349.10|ENSP00000321835.4|ENSE00003597089.1|2|P43268.182,ENST00000591713.5|ENSP00000465718.1|ENSE00003597089.1|2|P43268.182
chr17	+	44187617	44187743	44187709	44187743	TMUB2	ENSG00000168591.16	ENST00000587989.1|ENSP00000466971.1|ENSE00002822684.1|2|Q71RG4.138
chr17	+	44187676	44187743	44187709	44187743	TMUB2	ENSG00000168591.16	ENST00000538716.7|ENSP00000444565.1|ENSE00003640746.1|2|Q71RG4.138
chr17	-	44323478	44323577	44323478	44323562	SLC25A39	ENSG00000013306.16	ENST00000225308.12|ENSP00000225308.8|ENSE00003601221.1|2|Q9BZJ4.183,ENST00000377095.10|ENSP00000366299.4|ENSE00003601221.1|2|Q9BZJ4.183
chr17	-	44323478	44323590	44323478	44323562	SLC25A39	ENSG00000013306.16	ENST00000590194.5|ENSP00000467681.1|ENSE00002783217.1|2|Q9BZJ4.183
chr17	-	44894417	44894525	44894417	44894521	EFTUD2	ENSG00000108883.13	ENST00000426333.7|ENSP00000392094.1|ENSE00003573385.1|2|Q15029.235,ENST00000591382.5|ENSP00000467805.1|ENSE00003573385.1|2|Q15029.235,ENST00000592576.5|ENSP00000465058.1|ENSE00003573385.1|2|Q15029.235
chr17	+	45061283	45061460	45061330	45061460	NMT1	ENSG00000136448.13	ENST00000592782.5|ENSP00000468424.1|ENSE00002903320.1|2|P30419.212
chr17	-	46358250	46358414	46358250	46358397	ARL17B	ENSG00000228696.11	ENST00000434041.6|ENSP00000391751.2|ENSE00002352294.1|2|Q8IVW1.173,ENST00000450673.4|ENSP00000404247.4|ENSE00002352294.1|2|Q8IVW1.173,ENST00000570618.5|ENSP00000459151.1|ENSE00002352294.1|2|Q8IVW1.173,ENST00000656849.1|ENSP00000499587.1|ENSE00002352294.1|2|Q8IVW1.173
chr17	-	47829139	47829236	47829139	47829220	MRPL10	ENSG00000159111.13	ENST00000414011.1|ENSP00000395870.1|ENSE00003586731.1|2|Q7Z7H8.141
chr17	+	48112031	48112085	48112044	48112085	SNX11	ENSG00000002919.15	ENST00000359238.7|ENSP00000352175.2|ENSE00003588413.1|2|Q9Y5W9.167,ENST00000393405.6|ENSP00000377059.2|ENSE00003588413.1|3|Q9Y5W9.167
chr17	+	48112031	48112111	48112094	48112111	SNX11	ENSG00000002919.15	ENST00000580219.5|ENSP00000462188.1|ENSE00003538873.1|2|Q9Y5W9.167,ENST00000582104.5|ENSP00000463948.1|ENSE00003538873.1|2|Q9Y5W9.167
chr17	+	48841698	48841887	48841708	48841887	CALCOCO2	ENSG00000136436.15	ENST00000258947.8|ENSP00000258947.3|ENSE00003669218.1|2|Q13137.177,ENST00000416445.6|ENSP00000406974.2|ENSE00003669218.1|2|Q13137.177,ENST00000448105.6|ENSP00000398523.2|ENSE00003669218.1|2|Q13137.177,ENST00000509507.5|ENSP00000424352.1|ENSE00003669218.1|2|Q13137.177
chr17	+	51154225	51154444	51154374	51154444	NME1	ENSG00000239672.8	ENST00000013034.3|ENSP00000013034.3|ENSE00003561914.1|2|P15531.240,ENST00000336097.7|ENSP00000337060.3|ENSE00003561914.1|2|P15531.240
chr17	-	52157726	52158369	52157726	52157786	CA10	ENSG00000154975.14	ENST00000285273.8|ENSP00000285273.4|ENSE00001385786.3|2|Q9NS85.159,ENST00000442502.6|ENSP00000390666.2|ENSE00001385786.3|2|Q9NS85.159
chr17	-	57885229	57885811	57885229	57885564	CUEDC1	ENSG00000180891.13	ENST00000407144.6|ENSP00000384712.2|ENSE00002719454.1|2|Q9NWM3.148
chr17	-	57885229	57885879	57885229	57885564	CUEDC1	ENSG00000180891.13	ENST00000360238.6|ENSP00000353373.2|ENSE00001219884.3|2|Q9NWM3.148,ENST00000577830.6|ENSP00000462717.1|ENSE00001219884.3|2|Q9NWM3.148
chr17	-	58415326	58415759	58415326	58415577	RNF43	ENSG00000108375.13	ENST00000577716.5|ENSP00000462764.1|ENSE00002714456.1|2|Q68DV7.160
chr17	-	58415326	58415962	58415326	58415577	RNF43	ENSG00000108375.13	ENST00000407977.7|ENSP00000385328.2|ENSE00001553129.1|2|Q68DV7.160
chr17	-	59878103	59878334	59878103	59878223	TUBD1	ENSG00000108423.15	ENST00000539018.5|ENSP00000441757.1|ENSE00003653563.1|2|Q9UJT1.186
chr17	-	59890831	59891041	59890831	59891002	TUBD1	ENSG00000108423.15	ENST00000325752.8|ENSP00000320797.3|ENSE00003469790.1|2|Q9UJT1.186,ENST00000340993.10|ENSP00000342399.5|ENSE00003469790.1|2|Q9UJT1.186,ENST00000346141.10|ENSP00000342561.5|ENSE00003469790.1|2|Q9UJT1.186,ENST00000394239.7|ENSP00000377785.3|ENSE00003469790.1|2|Q9UJT1.186,ENST00000613721.4|ENSP00000480387.1|ENSE00003469790.1|2|Q9UJT1.186
chr17	-	61861447	61861569	61861447	61861539	BRIP1	ENSG00000136492.10	ENST00000259008.7|ENSP00000259008.2|ENSE00001243809.3|2|Q9BX63.186,ENST00000682453.1|ENSP00000506943.1|ENSE00001243809.3|3|Q9BX63.186,ENST00000683039.1|ENSP00000508303.1|ENSE00001243809.3|3|Q9BX63.186
chr17	-	63714006	63714108	63714006	63714057	STRADA	ENSG00000266173.7	ENST00000375840.9|ENSP00000365000.4|ENSE00003556671.1|4|Q7RTN6.165,ENST00000638702.1|ENSP00000491017.1|ENSE00003556671.1|4|Q7RTN6.165
chr17	+	63787034	63787270	63787050	63787270	DDX42	ENSG00000198231.14	ENST00000389924.7|ENSP00000374574.2|ENSE00003894032.1|2|Q86XP3.170,ENST00000578681.5|ENSP00000464050.1|ENSE00003894032.1|3|Q86XP3.170,ENST00000583590.5|ENSP00000463561.1|ENSE00003894032.1|3|Q86XP3.170
chr17	-	64894649	64897654	64894649	64897257	LRRC37A3	ENSG00000176809.11	ENST00000584306.6|ENSP00000464535.1|ENSE00002722312.1|4|O60309.153
chr17	+	68306943	68307711	68307494	68307711	ARSG	ENSG00000141337.13	ENST00000448504.6|ENSP00000407193.2|ENSE00001598531.1|2|Q96EG1.158,ENST00000621439.5|ENSP00000480910.1|ENSE00001598531.1|2|Q96EG1.158
chr17	+	73235476	73236995	73235483	73236995	C17orf80	ENSG00000141219.16	ENST00000268942.12|ENSP00000268942.8|ENSE00001340095.1|3|Q9BSJ5.132,ENST00000359042.6|ENSP00000351937.2|ENSE00001340095.1|3|Q9BSJ5.132,ENST00000426147.6|ENSP00000396970.2|ENSE00001340095.1|3|Q9BSJ5.132,ENST00000535032.7|ENSP00000440551.2|ENSE00001340095.1|3|Q9BSJ5.132,ENST00000577615.5|ENSP00000464132.1|ENSE00001340095.1|3|Q9BSJ5.132
chr17	-	74705204	74705377	74705204	74705255	CD300LF	ENSG00000186074.19	ENST00000469092.5|ENSP00000463743.1|ENSE00001814420.1|2|Q8TDQ1.153
chr17	+	74740768	74740878	74740771	74740878	RAB37	ENSG00000172794.20	ENST00000392614.8|ENSP00000376390.5|ENSE00003992941.1|2|Q96AX2.181
chr17	-	75244619	75244717	75244619	75244702	GGA3	ENSG00000125447.18	ENST00000582717.5|ENSP00000462081.1|ENSE00003642545.1|4|Q9NZ52.215
chr17	+	76729690	76729794	76729711	76729794	METTL23	ENSG00000181038.14	ENST00000341249.11|ENSP00000341543.5|ENSE00001332682.1|2|Q86XA0.128,ENST00000615984.4|ENSP00000482599.1|ENSE00001332682.1|2|Q86XA0.128
chr17	+	76732978	76733215	76733095	76733215	METTL23	ENSG00000181038.14	ENST00000586752.5|ENSP00000466203.1|ENSE00003464988.1|2|Q86XA0.128,ENST00000588822.1|ENSP00000465430.1|ENSE00003464988.1|2|Q86XA0.128,ENST00000590964.5|ENSP00000465890.1|ENSE00003464988.1|2|Q86XA0.128
chr17	-	78702538	78702604	78702538	78702597	CYTH1	ENSG00000108669.17	ENST00000585509.5|ENSP00000465940.1|ENSE00003637352.1|4|Q15438.196,ENST00000589297.5|ENSP00000466512.1|ENSE00003637352.1|4|Q15438.196
chr17	+	79043955	79044123	79043969	79044123	C1QTNF1	ENSG00000173918.15	ENST00000339142.6|ENSP00000340864.2|ENSE00003715766.1|3|Q9BXJ1.174,ENST00000354124.7|ENSP00000343230.4|ENSE00003715766.1|2|Q9BXJ1.174,ENST00000392445.6|ENSP00000376240.2|ENSE00003715766.1|2|Q9BXJ1.174,ENST00000579760.6|ENSP00000463922.1|ENSE00003715766.1|2|Q9BXJ1.174,ENST00000580454.5|ENSP00000462990.1|ENSE00003715766.1|3|Q9BXJ1.174,ENST00000581774.5|ENSP00000462481.2|ENSE00003715766.1|2|Q9BXJ1.1…
chr17	-	82449170	82449292	82449170	82449254	CYBC1	ENSG00000178927.19	ENST00000306645.10|ENSP00000307765.5|ENSE00003974883.1|2|Q9BQA9.135,ENST00000434650.6|ENSP00000401626.2|ENSE00003974883.1|2|Q9BQA9.135,ENST00000437807.6|ENSP00000388909.2|ENSE00003974883.1|3|Q9BQA9.135,ENST00000577436.5|ENSP00000464633.1|ENSE00003974883.1|2|Q9BQA9.135,ENST00000577732.5|ENSP00000463228.1|ENSE00003974883.1|2|Q9BQA9.135,ENST00000578919.6|ENSP00000464080.1|ENSE00003974883.1|3|Q9BQA9.…
chr17	+	82464287	82464430	82464356	82464430	NARF	ENSG00000141562.19	ENST00000390006.8|ENSP00000374656.4|ENSE00003559991.1|3|Q9UHQ1.149
chr18	+	3450322	3450505	3450490	3450505	TGIF1	ENSG00000177426.22	ENST00000407501.6|ENSP00000384133.2|ENSE00001550886.1|2|Q15583.219
chr18	+	11752332	11752578	11752434	11752578	GNAL	ENSG00000141404.17	ENST00000269162.9|ENSP00000269162.4|ENSE00001316001.7|2|P38405.196,ENST00000535121.5|ENSP00000439023.1|ENSE00001316001.7|2|P38405.196
chr18	+	24143091	24143259	24143115	24143259	CABYR	ENSG00000154040.21	ENST00000399481.6|ENSP00000382404.3|ENSE00002257716.1|2|O75952.176,ENST00000399496.8|ENSP00000382419.3|ENSE00002257716.1|2|O75952.176,ENST00000399499.5|ENSP00000382421.1|ENSE00002257716.1|2|O75952.176,ENST00000415309.6|ENSP00000399973.2|ENSE00002257716.1|2|O75952.176,ENST00000463087.5|ENSP00000432870.1|ENSE00002257716.1|2|O75952.176,ENST00000486759.6|ENSP00000431142.3|ENSE00002257716.1|2|O75952.1…
chr18	-	25350907	25350947	25350907	25350946	ZNF521	ENSG00000198795.11	ENST00000361524.8|ENSP00000354794.3|ENSE00003542563.1|2|Q96K83.164
chr18	-	25350907	25350993	25350907	25350946	ZNF521	ENSG00000198795.11	ENST00000538137.6|ENSP00000440768.2|ENSE00002701096.1|2|Q96K83.164
chr18	+	31591902	31591971	31591903	31591971	TTR	ENSG00000118271.12	ENST00000649620.1|ENSP00000497927.1|ENSE00003835644.1|3|P02766.257
chr18	+	34755976	34756043	34755977	34756043	DTNA	ENSG00000134769.23	ENST00000283365.14|ENSP00000283365.10|ENSE00003612417.1|2|Q9Y4J8.201,ENST00000315456.10|ENSP00000322519.5|ENSE00003612417.1|3|Q9Y4J8.201,ENST00000348997.9|ENSP00000336682.4|ENSE00003612417.1|2|Q9Y4J8.201,ENST00000399121.9|ENSP00000382072.5|ENSE00003612417.1|3|Q9Y4J8.201,ENST00000444659.6|ENSP00000405819.2|ENSE00003612417.1|2|Q9Y4J8.201,ENST00000554864.7|ENSP00000451516.2|ENSE00003612417.1|3|Q9Y4J…
chr18	+	34820791	34820915	34820869	34820915	DTNA	ENSG00000134769.23	ENST00000269192.11|ENSP00000269192.7|ENSE00003609645.1|2|Q9Y4J8.201,ENST00000556414.7|ENSP00000452255.2|ENSE00003609645.1|2|Q9Y4J8.201,ENST00000591182.5|ENSP00000467720.1|ENSE00003609645.1|2|Q9Y4J8.201,ENST00000597674.5|ENSP00000471783.1|ENSE00003609645.1|2|Q9Y4J8.201,ENST00000683876.1|ENSP00000507423.1|ENSE00003609645.1|2|Q9Y4J8.201
chr18	+	35070195	35070322	35070202	35070322	MAPRE2	ENSG00000166974.13	ENST00000413393.5|ENSP00000396074.1|ENSE00003466929.1|3|Q15555.191,ENST00000589699.1|ENSP00000464921.1|ENSE00003466929.1|2|Q15555.191
chr18	-	36040807	36040865	36040807	36040849	RPRD1A	ENSG00000141425.18	ENST00000588737.5|ENSP00000465444.1|ENSE00003488953.1|2|Q96P16.142,ENST00000590898.5|ENSP00000467991.1|ENSE00003488953.1|2|Q96P16.142
chr18	-	36126219	36127016	36126219	36127007	SLC39A6	ENSG00000141424.13	ENST00000269187.10|ENSP00000269187.4|ENSE00000948458.2|2|Q13433.170,ENST00000590986.5|ENSP00000465915.1|ENSE00000948458.2|2|Q13433.170
chr18	+	45727261	45727418	45727272	45727418	SLC14A1	ENSG00000141469.18	ENST00000415427.7|ENSP00000412309.2|ENSE00003842291.1|3|Q13336.184
chr18	+	45730300	45730471	45730321	45730471	SLC14A1	ENSG00000141469.18	ENST00000321925.9|ENSP00000318546.4|ENSE00003546283.1|3|Q13336.184,ENST00000586951.6|ENSP00000465702.2|ENSE00003546283.1|4|Q13336.184
chr18	+	47052880	47053046	47052974	47053046	KATNAL2	ENSG00000167216.19	ENST00000245121.10|ENSP00000245121.4|ENSE00003586105.1|4|Q8IYT4.170
chr18	-	49491532	49491584	49491532	49491571	RPL17	ENSG00000265681.8	ENST00000579248.5|ENSP00000462023.1|ENSE00003492717.1|2|P18621.219,ENST00000580261.6|ENSP00000462385.1|ENSE00003492717.1|2|P18621.219,ENST00000618619.4|ENSP00000482577.1|ENSE00003492717.1|3|P18621.219
chr18	+	50663089	50664504	50663959	50664504	MAPK4	ENSG00000141639.12	ENST00000400384.7|ENSP00000383234.1|ENSE00001173112.4|2|P31152.191
chr18	-	50809302	50809404	50809302	50809400	MRO	ENSG00000134042.14	ENST00000256425.6|ENSP00000256425.2|ENSE00003490820.1|3|Q9BYG7.154,ENST00000398439.8|ENSP00000381465.2|ENSE00003490820.1|3|Q9BYG7.154,ENST00000428869.6|ENSP00000409509.2|ENSE00003490820.1|4|Q9BYG7.154,ENST00000588444.5|ENSP00000465653.1|ENSE00003490820.1|2|Q9BYG7.154
chr18	+	50895809	50895928	50895821	50895928	ME2	ENSG00000082212.13	ENST00000321341.11|ENSP00000321070.5|ENSE00001222938.3|2|P23368.218,ENST00000382927.3|ENSP00000372384.2|ENSE00001222938.3|2|P23368.218
chr18	+	54360527	54360855	54360573	54360855	C18orf54	ENSG00000166845.15	ENST00000300091.5|ENSP00000300091.5|ENSE00003895182.1|2|Q8IYD9.133,ENST00000382911.8|ENSP00000372368.4|ENSE00003895182.1|2|Q8IYD9.133,ENST00000620105.5|ENSP00000477654.1|ENSE00003895182.1|3|Q8IYD9.133
chr18	-	55350874	55351000	55350874	55350982	TCF4	ENSG00000196628.20	ENST00000537856.7|ENSP00000439827.2|ENSE00003513377.1|2|P15884.225
chr18	-	55350874	55351003	55350874	55350982	TCF4	ENSG00000196628.20	ENST00000561992.5|ENSP00000455179.1|ENSE00003679868.1|3|P15884.225,ENST00000570177.6|ENSP00000454647.1|ENSE00003679868.1|2|P15884.225
chr18	-	55587045	55587136	55587045	55587116	TCF4	ENSG00000196628.20	ENST00000354452.8|ENSP00000346440.3|ENSE00003540131.1|2|P15884.225,ENST00000356073.8|ENSP00000348374.4|ENSE00003540131.1|2|P15884.225,ENST00000564999.5|ENSP00000457649.1|ENSE00003540131.1|2|P15884.225,ENST00000566279.5|ENSP00000456125.1|ENSE00003540131.1|2|P15884.225,ENST00000629387.2|ENSP00000486670.1|ENSE00003540131.1|2|P15884.225
chr18	+	58322425	58322486	58322440	58322486	NEDD4L	ENSG00000049759.20	ENST00000431212.6|ENSP00000389406.1|ENSE00003793466.1|6|Q96PU5.194,ENST00000435432.6|ENSP00000393395.1|ENSE00003793466.1|8|Q96PU5.194,ENST00000456173.6|ENSP00000405440.1|ENSE00003793466.1|6|Q96PU5.194,ENST00000456986.5|ENSP00000411947.1|ENSE00003793466.1|7|Q96PU5.194,ENST00000674517.1|ENSP00000501665.1|ENSE00003793466.1|3|Q96PU5.194,ENST00000675502.1|ENSP00000502428.1|ENSE00003793466.1|7|Q96PU5.1…
chr18	+	63978299	63978476	63978309	63978476	SERPINB8	ENSG00000166401.15	ENST00000353706.6|ENSP00000331368.3|ENSE00003546250.1|2|P50452.173,ENST00000397985.7|ENSP00000381072.2|ENSE00003546250.1|2|P50452.173,ENST00000397988.7|ENSP00000381075.3|ENSE00003546250.1|2|P50452.173
chr18	-	69947361	69947433	69947361	69947406	CD226	ENSG00000150637.9	ENST00000280200.8|ENSP00000280200.4|ENSE00001308792.2|2|Q15762.167
chr18	-	72541804	72542326	72541804	72542160	CBLN2	ENSG00000141668.10	ENST00000269503.9|ENSP00000269503.4|ENSE00000950357.2|3|Q8IUK8.134,ENST00000585159.5|ENSP00000463771.1|ENSE00000950357.2|2|Q8IUK8.134
chr19	+	580379	580461	580434	580461	BSG	ENSG00000172270.22	ENST00000346916.9|ENSP00000344707.4|ENSE00003533731.1|2|P35613.226,ENST00000545507.6|ENSP00000473664.1|ENSE00003533731.1|3|P35613.226,ENST00000573784.6|ENSP00000473393.2|ENSE00003533731.1|3|P35613.226,ENST00000576984.3|ENSP00000473528.2|ENSE00003533731.1|3|P35613.226,ENST00000680065.1|ENSP00000506020.1|ENSE00003533731.1|3|P35613.226
chr19	+	2978198	2978284	2978234	2978284	TLE6	ENSG00000104953.20	ENST00000246112.9|ENSP00000246112.3|ENSE00003562884.1|2|Q9H808.163
chr19	+	3728424	3728480	3728433	3728480	TJP3	ENSG00000105289.15	ENST00000541714.7|ENSP00000439278.1|ENSE00003536149.1|2|O95049.186
chr19	-	3785064	3785286	3785064	3785135	MATK	ENSG00000007264.15	ENST00000310132.11|ENSP00000308734.5|ENSE00002307506.1|2|P42679.214
chr19	+	3933458	3933697	3933672	3933697	NMRK2	ENSG00000077009.14	ENST00000168977.7|ENSP00000168977.1|ENSE00001052267.1|2|Q9NPI5.148,ENST00000616156.4|ENSP00000480091.1|ENSE00001052267.1|2|Q9NPI5.148
chr19	+	5684781	5684905	5684833	5684905	HSD11B1L	ENSG00000167733.14	ENST00000581773.5|ENSP00000462975.1|ENSE00002704718.1|3|Q7Z5J1.135
chr19	+	5684819	5684905	5684833	5684905	HSD11B1L	ENSG00000167733.14	ENST00000301382.8|ENSP00000301382.4|ENSE00002324380.1|2|Q7Z5J1.135,ENST00000339423.7|ENSP00000340436.2|ENSE00002324380.1|2|Q7Z5J1.135,ENST00000422535.6|ENSP00000409592.2|ENSE00002324380.1|2|Q7Z5J1.135,ENST00000423665.6|ENSP00000407154.2|ENSE00002324380.1|2|Q7Z5J1.135,ENST00000577917.5|ENSP00000463073.1|ENSE00002324380.1|2|Q7Z5J1.135,ENST00000581521.5|ENSP00000463794.1|ENSE00002324380.1|4|Q7Z5J1.1…
chr19	+	5686416	5686527	5686473	5686527	HSD11B1L	ENSG00000167733.14	ENST00000342970.6|ENSP00000343451.2|ENSE00003527807.1|3|Q7Z5J1.135
chr19	-	9567648	9567705	9567648	9567650	ZNF121	ENSG00000197961.12	ENST00000586602.5|ENSP00000468643.1|ENSE00002918701.1|5|P58317.161
chr19	-	9764936	9765035	9764936	9764950	ZNF846	ENSG00000196605.7	ENST00000397902.7|ENSP00000380999.1|ENSE00003528913.1|2|Q147U1.127
chr19	+	10089111	10089378	10089337	10089378	SHFL	ENSG00000130813.18	ENST00000397881.7|ENSP00000380978.3|ENSE00001248815.5|3|Q9NUL5.134
chr19	-	10378214	10378426	10378214	10378406	TYK2	ENSG00000105397.15	ENST00000525621.6|ENSP00000431885.1|ENSE00002180282.1|3|P29597.227
chr19	+	11239618	11239934	11239638	11239934	ANGPTL8	ENSG00000130173.13	ENST00000616433.4|ENSP00000479969.1|ENSE00003721514.1|3|Q6UXH0.113
chr19	-	11345520	11345628	11345520	11345619	TMEM205	ENSG00000105518.14	ENST00000447337.5|ENSP00000398258.1|ENSE00001061195.6|2|Q6UW68.131,ENST00000586590.5|ENSP00000466986.1|ENSE00001061195.6|2|Q6UW68.131,ENST00000587948.5|ENSP00000465149.1|ENSE00001061195.6|2|Q6UW68.131,ENST00000593256.6|ENSP00000468733.1|ENSE00001061195.6|2|Q6UW68.131
chr19	-	11345520	11345737	11345520	11345619	TMEM205	ENSG00000105518.14	ENST00000586956.5|ENSP00000465483.1|ENSE00002753772.1|2|Q6UW68.131,ENST00000588560.5|ENSP00000466495.1|ENSE00002753772.1|2|Q6UW68.131,ENST00000589555.5|ENSP00000465553.1|ENSE00002753772.1|2|Q6UW68.131
chr19	-	11519075	11519193	11519075	11519170	ECSIT	ENSG00000130159.15	ENST00000252440.11|ENSP00000252440.6|ENSE00001379383.1|2|Q9BQ95.152,ENST00000270517.12|ENSP00000270517.6|ENSE00001379383.1|2|Q9BQ95.152,ENST00000417981.6|ENSP00000412712.1|ENSE00001379383.1|2|Q9BQ95.152,ENST00000591104.5|ENSP00000466559.1|ENSE00001379383.1|2|Q9BQ95.152,ENST00000688351.1|ENSP00000508502.1|ENSE00001379383.1|3|Q9BQ95.152,ENST00000690346.1|ENSP00000510792.1|ENSE00001379383.1|3|Q9BQ95…
chr19	-	12363554	12363671	12363554	12363631	ZNF442	ENSG00000198342.10	ENST00000242804.9|ENSP00000242804.4|ENSE00000950971.6|3|Q9H7R0.158
chr19	-	14482689	14483006	14482689	14482976	GIPC1	ENSG00000123159.16	ENST00000345425.6|ENSP00000340698.1|ENSE00002219006.1|2|O14908.190,ENST00000393033.9|ENSP00000376753.3|ENSE00002219006.1|4|O14908.190,ENST00000586027.5|ENSP00000466747.1|ENSE00002219006.1|3|O14908.190
chr19	-	14516466	14517046	14516466	14516957	DNAJB1	ENSG00000132002.9	ENST00000396969.8|ENSP00000444212.1|ENSE00003544765.1|3|P25685.219,ENST00000594099.6|ENSP00000470460.2|ENSE00003544765.1|3|P25685.219,ENST00000595992.6|ENSP00000470596.2|ENSE00003544765.1|4|P25685.219,ENST00000596075.2|ENSP00000471603.2|ENSE00003544765.1|4|P25685.219,ENST00000596853.6|ENSP00000470063.2|ENSE00003544765.1|3|P25685.219,ENST00000598235.2|ENSP00000471073.2|ENSE00003544765.1|2|P25685.2…
chr19	-	15124925	15125069	15124925	15125059	ILVBL	ENSG00000105135.16	ENST00000263383.8|ENSP00000263383.3|ENSE00001382503.1|2|A1L0T0.125
chr19	+	17755118	17755191	17755165	17755191	FCHO1	ENSG00000130475.16	ENST00000596536.6|ENSP00000470731.1|ENSE00003639738.2|4|O14526.152,ENST00000596951.6|ENSP00000472417.1|ENSE00003639738.2|4|O14526.152,ENST00000600676.5|ENSP00000470493.1|ENSE00003639738.2|3|O14526.152
chr19	+	18357383	18357615	18357410	18357615	PGPEP1	ENSG00000130517.14	ENST00000252813.5|ENSP00000252813.5|ENSE00003589128.1|3|Q9NXJ5.167
chr19	+	19034131	19034238	19034210	19034238	ARMC6	ENSG00000105676.14	ENST00000535612.6|ENSP00000444156.1|ENSE00003581826.1|2|Q6NXE6.154
chr19	+	19042711	19042877	19042757	19042877	ARMC6	ENSG00000105676.14	ENST00000269932.10|ENSP00000269932.6|ENSE00003636576.1|2|Q6NXE6.154,ENST00000392335.6|ENSP00000376147.2|ENSE00003636576.1|2|Q6NXE6.154
chr19	+	30443561	30445732	30443563	30445732	ZNF536	ENSG00000198597.10	ENST00000355537.4|ENSP00000347730.1|ENSE00003994857.1|2|O15090.166
chr19	+	32973184	32973302	32973197	32973302	FAAP24	ENSG00000131944.11	ENST00000588258.6|ENSP00000466121.1|ENSE00000901907.1|2|Q9BTP7.152,ENST00000590281.1|ENSP00000468475.1|ENSE00000901907.1|2|Q9BTP7.152
chr19	+	35117257	35117378	35117306	35117378	FXYD3	ENSG00000089356.19	ENST00000604255.5|ENSP00000473929.1|ENSE00001724185.1|2|Q14802.184
chr19	+	35295386	35295454	35295409	35295454	MAG	ENSG00000105695.15	ENST00000361922.8|ENSP00000355234.4|ENSE00002447006.1|3|P20916.207,ENST00000392213.8|ENSP00000376048.2|ENSE00002447006.1|3|P20916.207
chr19	+	35332019	35332074	35332041	35332074	CD22	ENSG00000012124.17	ENST00000085219.10|ENSP00000085219.4|ENSE00003651873.1|2|P20273.226,ENST00000341773.10|ENSP00000339349.6|ENSE00003651873.1|2|P20273.226,ENST00000536635.6|ENSP00000442279.1|ENSE00003651873.1|2|P20273.226,ENST00000544992.6|ENSP00000441237.1|ENSE00003651873.1|2|P20273.226
chr19	+	35642434	35642530	35642461	35642530	ETV2	ENSG00000105672.15	ENST00000402764.6|ENSP00000384524.2|ENSE00003891325.1|2|O00321.156
chr19	+	36609902	36610053	36609915	36610053	ZNF382	ENSG00000161298.19	ENST00000292928.7|ENSP00000292928.2|ENSE00001150836.3|3|Q96SR6.172
chr19	+	36694802	36694876	36694868	36694876	ZNF567	ENSG00000189042.14	ENST00000536254.6|ENSP00000441838.1|ENSE00003578490.1|3|Q8N184.171,ENST00000682579.1|ENSP00000507048.1|ENSE00003578490.1|3|Q8N184.171
chr19	+	36922586	36922846	36922771	36922846	ZNF568	ENSG00000198453.15	ENST00000333987.12|ENSP00000334685.7|ENSE00002242066.1|3|Q3ZCX4.144
chr19	+	37335169	37335257	37335225	37335257	ZNF875	ENSG00000181666.19	ENST00000392153.8|ENSP00000375994.3|ENSE00003643497.1|2|P10072.199
chr19	+	37344610	37344774	37344685	37344774	ZNF875	ENSG00000181666.19	ENST00000324411.8|ENSP00000315505.3|ENSE00001337429.2|3|P10072.199
chr19	-	37771564	37771696	37771564	37771597	ZNF573	ENSG00000189144.15	ENST00000392138.5|ENSP00000375983.1|ENSE00003562751.1|2|Q86YE8.165
chr19	-	37773661	37773751	37773661	37773729	ZNF573	ENSG00000189144.15	ENST00000536220.7|ENSP00000440464.2|ENSE00003571774.1|2|Q86YE8.165
chr19	+	38390299	38390479	38390303	38390479	SPRED3	ENSG00000188766.13	ENST00000586301.6|ENSP00000466568.1|ENSE00003513664.1|2|Q2MJR0.123,ENST00000691638.1|ENSP00000510478.1|ENSE00003513664.1|2|Q2MJR0.123
chr19	+	39705705	39706009	39705908	39706009	LGALS14	ENSG00000006659.13	ENST00000360675.7|ENSP00000353893.2|ENSE00001413174.2|2|Q8TCE9.161
chr19	-	40089260	40089414	40089260	40089262	ZNF780A	ENSG00000197782.15	ENST00000414720.6|ENSP00000416294.1|ENSE00003680644.1|3|O75290.171
chr19	-	40265222	40265351	40265222	40265267	AKT2	ENSG00000105221.18	ENST00000392038.7|ENSP00000375892.2|ENSE00003641454.1|2|P31751.228,ENST00000424901.5|ENSP00000399532.2|ENSE00003641454.1|2|P31751.228
chr19	+	40366384	40366510	40366484	40366510	PLD3	ENSG00000105223.21	ENST00000409419.5|ENSP00000386293.1|ENSE00001586455.1|2|Q8IV08.159,ENST00000409587.5|ENSP00000387050.1|ENSE00001586455.1|3|Q8IV08.159
chr19	+	40366419	40366510	40366484	40366510	PLD3	ENSG00000105223.21	ENST00000356508.9|ENSP00000348901.5|ENSE00003503700.1|3|Q8IV08.159,ENST00000409281.5|ENSP00000387022.1|ENSE00003503700.1|3|Q8IV08.159,ENST00000409735.9|ENSP00000386938.3|ENSE00003503700.1|3|Q8IV08.159
chr19	-	40714531	40714635	40714531	40714632	COQ8B	ENSG00000123815.13	ENST00000243583.10|ENSP00000243583.5|ENSE00003635907.1|2|Q96D53.155,ENST00000324464.8|ENSP00000315118.3|ENSE00003635907.1|2|Q96D53.155,ENST00000594720.6|ENSP00000470876.2|ENSE00003635907.1|2|Q96D53.155,ENST00000601967.6|ENSP00000470916.2|ENSE00003635907.1|2|Q96D53.155,ENST00000677018.1|ENSP00000503480.1|ENSE00003635907.1|3|Q96D53.155,ENST00000678404.1|ENSP00000503944.1|ENSE00003635907.1|2|Q96D53.…
chr19	+	41268223	41268345	41268228	41268345	HNRNPUL1	ENSG00000105323.18	ENST00000593587.5|ENSP00000472629.1|ENSE00003510847.1|2|Q9BUJ2.195,ENST00000595018.5|ENSP00000473132.1|ENSE00003510847.1|2|Q9BUJ2.195
chr19	+	43990024	43990112	43990065	43990112	ZNF155	ENSG00000204920.11	ENST00000407951.6|ENSP00000385163.2|ENSE00001788447.2|3|Q12901.189
chr19	+	44026026	44026086	44026072	44026086	ZNF222	ENSG00000159885.14	ENST00000187879.12|ENSP00000187879.6|ENSE00003569256.1|2|Q9UK12.178
chr19	+	44217791	44217852	44217793	44217852	ZNF227	ENSG00000131115.16	ENST00000313040.12|ENSP00000321049.6|ENSE00002522182.1|3|Q86WZ6.162,ENST00000621083.4|ENSP00000482749.1|ENSE00002522182.1|3|Q86WZ6.162
chr19	-	44343254	44343302	44343254	44343268	ZNF112	ENSG00000062370.17	ENST00000337401.8|ENSP00000337081.3|ENSE00003458364.1|2|Q9UJU3.183
chr19	+	46148825	46149037	46148986	46149037	IGFL2	ENSG00000204866.9	ENST00000434646.6|ENSP00000395219.1|ENSE00001659633.1|2|Q6UWQ7.117
chr19	+	47021006	47021169	47021048	47021169	NPAS1	ENSG00000130751.10	ENST00000602212.6|ENSP00000469142.1|ENSE00003201377.1|2|Q99742.184
chr19	-	47228158	47228446	47228158	47228431	BBC3	ENSG00000105327.18	ENST00000439096.3|ENSP00000395862.2|ENSE00003616225.1|2|Q9BXH1.161
chr19	-	47465729	47466419	47465729	47466403	SLC8A2	ENSG00000118160.14	ENST00000236877.11|ENSP00000236877.5|ENSE00000952974.5|2|Q9UPR5.165
chr19	+	47716558	47717016	47716613	47717016	EHD2	ENSG00000024422.12	ENST00000263277.8|ENSP00000263277.2|ENSE00002724240.1|2|Q9NZN4.184
chr19	+	48326830	48326922	48326845	48326922	EMP3	ENSG00000142227.11	ENST00000270221.11|ENSP00000270221.5|ENSE00003539896.1|2|P54852.165,ENST00000597279.5|ENSP00000469194.1|ENSE00003539896.1|3|P54852.165
chr19	+	48625891	48626362	48625960	48626362	SPHK2	ENSG00000063176.16	ENST00000599748.5|ENSP00000471205.1|ENSE00003485445.1|2|Q9NRA0.181
chr19	-	49359844	49360081	49359844	49360075	TEAD2	ENSG00000074219.14	ENST00000311227.6|ENSP00000310701.1|ENSE00000954740.1|2|Q15562.191,ENST00000593945.6|ENSP00000469640.2|ENSE00000954740.1|2|Q15562.191,ENST00000598810.5|ENSP00000472109.1|ENSE00000954740.1|2|Q15562.191,ENST00000601519.5|ENSP00000469672.1|ENSE00000954740.1|2|Q15562.191
chr19	-	49664674	49664846	49664674	49664838	IRF3	ENSG00000126456.16	ENST00000377139.8|ENSP00000366344.3|ENSE00003686782.1|2|Q14653.208,ENST00000597198.5|ENSP00000469113.1|ENSE00003686782.1|2|Q14653.208,ENST00000599223.5|ENSP00000471358.1|ENSE00003686782.1|2|Q14653.208,ENST00000601291.5|ENSP00000471896.1|ENSE00003686782.1|2|Q14653.208
chr19	-	49896148	49896182	49896148	49896160	IL4I1	ENSG00000104951.16	ENST00000391826.7|ENSP00000375702.1|ENSE00003657035.1|2|Q96RQ9.168
chr19	+	50030892	50031091	50031083	50031091	ZNF473	ENSG00000142528.16	ENST00000270617.8|ENSP00000270617.3|ENSE00003895320.1|2|Q8WTR7.175,ENST00000595661.5|ENSP00000472808.1|ENSE00003895320.1|3|Q8WTR7.175
chr19	+	50031014	50031091	50031083	50031091	ZNF473	ENSG00000142528.16	ENST00000391821.6|ENSP00000375697.1|ENSE00001509820.1|2|Q8WTR7.175
chr19	-	50968065	50968112	50968065	50968104	KLK6	ENSG00000167755.15	ENST00000310157.7|ENSP00000309148.1|ENSE00002247472.1|3|Q92876.188,ENST00000376851.7|ENSP00000366047.2|ENSE00002247472.1|2|Q92876.188
chr19	-	50982327	50982457	50982327	50982399	KLK7	ENSG00000169035.12	ENST00000391807.5|ENSP00000375683.1|ENSE00003594479.1|2|P49862.189,ENST00000595820.6|ENSP00000470538.1|ENSE00003594479.1|2|P49862.189
chr19	+	51936028	51936235	51936221	51936235	ZNF613	ENSG00000176024.18	ENST00000293471.11|ENSP00000293471.5|ENSE00001774682.2|3|Q6PF04.163
chr19	-	52003697	52003900	52003697	52003711	ZNF615	ENSG00000197619.15	ENST00000376716.9|ENSP00000365906.4|ENSE00001403271.2|3|Q8N8J6.161,ENST00000594083.5|ENSP00000471549.1|ENSE00001403271.2|2|Q8N8J6.161,ENST00000598071.6|ENSP00000471041.1|ENSE00001403271.2|3|Q8N8J6.161,ENST00000602063.5|ENSP00000473089.1|ENSE00001403271.2|3|Q8N8J6.161
chr19	+	52315834	52315962	52315866	52315962	ZNF480	ENSG00000198464.14	ENST00000335090.6|ENSP00000335670.6|ENSE00003569236.1|2|Q8WV37.166
chr19	+	52572237	52572368	52572242	52572368	ZNF701	ENSG00000167562.14	ENST00000301093.6|ENSP00000301093.2|ENSE00002263471.1|2|Q9NV72.170
chr19	+	52572240	52572368	52572242	52572368	ZNF701	ENSG00000167562.14	ENST00000540331.1|ENSP00000444339.1|ENSE00001509736.1|2|Q9NV72.170
chr19	-	53122404	53122612	53122404	53122418	ZNF415	ENSG00000170954.12	ENST00000500065.8|ENSP00000439435.1|ENSE00003638715.1|2|Q09FC8.139
chr19	-	53122662	53122743	53122662	53122676	ZNF415	ENSG00000170954.12	ENST00000243643.9|ENSP00000243643.3|ENSE00003510836.1|2|Q09FC8.139,ENST00000421033.5|ENSP00000395055.2|ENSE00003510836.1|2|Q09FC8.139
chr19	+	53372215	53372296	53372282	53372296	ZNF525	ENSG00000203326.12	ENST00000474037.6|ENSP00000417696.1|ENSE00003515279.1|2|Q8N782.134
chr19	-	54188433	54188511	54188433	54188508	MBOAT7	ENSG00000125505.17	ENST00000245615.6|ENSP00000245615.1|ENSE00003663765.1|2|Q96N66.150,ENST00000391754.5|ENSP00000375634.1|ENSE00003663765.1|2|Q96N66.150
chr19	+	55076408	55076461	55076445	55076461	EPS8L1	ENSG00000131037.15	ENST00000201647.11|ENSP00000201647.5|ENSE00003605495.1|2|Q8TE68.157
chr19	-	55817904	55818236	55817904	55818174	NLRP11	ENSG00000179873.14	ENST00000589093.6|ENSP00000466285.1|ENSE00001400385.1|2|P59045.169
chr19	-	56224663	56225048	56224663	56225046	ZSCAN5A	ENSG00000131848.10	ENST00000587340.5|ENSP00000467631.1|ENSE00002878887.1|4|Q9BUG6.168
chr19	-	56224663	56225173	56224663	56225046	ZSCAN5A	ENSG00000131848.10	ENST00000391713.5|ENSP00000375593.1|ENSE00002443833.1|2|Q9BUG6.168,ENST00000683990.1|ENSP00000507065.1|ENSE00002443833.1|3|Q9BUG6.168
chr19	+	57413596	57413636	57413616	57413636	ZNF17	ENSG00000186272.13	ENST00000307658.12|ENSP00000302455.7|ENSE00003686570.1|2|P17021.182
chr19	+	57776543	57776669	57776636	57776669	ZNF586	ENSG00000083828.16	ENST00000391702.3|ENSP00000375583.3|ENSE00003461381.1|3|Q9NXT0.154
chr19	+	58059969	58060035	58060003	58060035	ZNF135	ENSG00000176293.20	ENST00000313434.10|ENSP00000321406.5|ENSE00001353570.2|2|P52742.182
chr19	+	58059974	58060035	58060003	58060035	ZNF135	ENSG00000176293.20	ENST00000511556.5|ENSP00000422074.1|ENSE00002050432.1|2|P52742.182
chr19	-	58089865	58090386	58089865	58090267	ZSCAN18	ENSG00000121413.13	ENST00000240727.10|ENSP00000240727.5|ENSE00003602144.1|2|Q8TBC5.166,ENST00000601144.6|ENSP00000468934.1|ENSE00003602144.1|2|Q8TBC5.166
chr19	+	58183921	58183998	58183966	58183998	ZNF274	ENSG00000171606.18	ENST00000345813.7|ENSP00000321187.5|ENSE00003744661.1|2|Q96GC6.181,ENST00000610905.4|ENSP00000478533.1|ENSE00003744661.1|2|Q96GC6.181,ENST00000617501.5|ENSP00000484810.1|ENSE00003744661.1|2|Q96GC6.181
chr19	+	58243965	58244056	58244024	58244056	ZNF544	ENSG00000198131.15	ENST00000596652.5|ENSP00000469635.1|ENSE00003488886.1|3|Q6NX49.162,ENST00000687789.1|ENSP00000510489.1|ENSE00003488886.1|4|Q6NX49.162
chr2	-	242798	242871	242798	242800	SH3YL1	ENSG00000035115.22	ENST00000403657.5|ENSP00000385668.1|ENSE00001537032.1|7|Q96HL8.146,ENST00000403658.5|ENSP00000383928.1|ENSE00001537032.1|6|Q96HL8.146,ENST00000626873.2|ENSP00000485824.1|ENSE00001537032.1|7|Q96HL8.146
chr2	-	262631	262750	262631	262631	SH3YL1	ENSG00000035115.22	ENST00000405430.5|ENSP00000384269.1|ENSE00001563926.1|3|Q96HL8.146
chr2	-	262631	262786	262631	262631	SH3YL1	ENSG00000035115.22	ENST00000402632.5|ENSP00000384910.1|ENSE00003545293.1|2|Q96HL8.146
chr2	+	3603553	3603661	3603646	3603661	COLEC11	ENSG00000118004.18	ENST00000418971.6|ENSP00000411770.2|ENSE00001757239.1|2|Q9BWP8.173
chr2	+	6876716	6878146	6877801	6878146	RSAD2	ENSG00000134321.13	ENST00000680607.1|ENSP00000506390.1|ENSE00003913151.1|2|Q8WXG1.143
chr2	-	8818695	8818793	8818695	8818775	KIDINS220	ENSG00000134313.17	ENST00000685097.1|ENSP00000510510.1|ENSE00003932453.1|2|Q9ULH0.163
chr2	-	8826986	8827129	8826986	8827093	KIDINS220	ENSG00000134313.17	ENST00000256707.8|ENSP00000256707.4|ENSE00003567986.1|2|Q9ULH0.163,ENST00000319688.5|ENSP00000319947.5|ENSE00003567986.1|2|Q9ULH0.163,ENST00000473731.5|ENSP00000418974.1|ENSE00003567986.1|2|Q9ULH0.163
chr2	-	10810243	10810420	10810243	10810252	PDIA6	ENSG00000143870.13	ENST00000540494.5|ENSP00000438778.1|ENSE00003669365.1|2|Q15084.229
chr2	-	10820771	10820918	10820771	10820864	PDIA6	ENSG00000143870.13	ENST00000404371.6|ENSP00000385385.2|ENSE00003644216.1|2|Q15084.229
chr2	-	11458281	11458351	11458281	11458292	E2F6	ENSG00000169016.17	ENST00000307236.8|ENSP00000302159.4|ENSE00003548166.1|2|O75461.192
chr2	+	11556454	11556771	11556615	11556771	GREB1	ENSG00000196208.14	ENST00000263834.9|ENSP00000263834.5|ENSE00001524038.1|2|Q4ZG55.109,ENST00000381486.7|ENSP00000370896.2|ENSE00001524038.1|2|Q4ZG55.109
chr2	+	11556457	11556771	11556615	11556771	GREB1	ENSG00000196208.14	ENST00000381483.6|ENSP00000370892.2|ENSE00001488751.1|2|Q4ZG55.109
chr2	+	11741349	11741428	11741420	11741428	LPIN1	ENSG00000134324.12	ENST00000396097.5|ENSP00000379404.2|ENSE00003659700.1|2|Q14693.181,ENST00000396098.5|ENSP00000379405.1|ENSE00003659700.1|2|Q14693.181,ENST00000425416.6|ENSP00000401522.2|ENSE00003659700.1|2|Q14693.181
chr2	-	20801310	20801465	20801310	20801463	LDAH	ENSG00000118961.15	ENST00000237822.8|ENSP00000237822.3|ENSE00001276763.5|2|Q9H6V9.139,ENST00000626491.2|ENSP00000487592.1|ENSE00001276763.5|2|Q9H6V9.139
chr2	+	24124330	24124460	24124362	24124460	FAM228B	ENSG00000219626.9	ENST00000615575.5|ENSP00000482482.1|ENSE00003749945.1|2|P0C875.60
chr2	+	24793852	24793965	24793920	24793965	CENPO	ENSG00000138092.11	ENST00000260662.2|ENSP00000260662.1|ENSE00003625370.1|2|Q9BU64.156,ENST00000380834.7|ENSP00000370214.2|ENSE00003625370.1|2|Q9BU64.156
chr2	-	27322448	27322522	27322448	27322517	MPV17	ENSG00000115204.15	ENST00000380044.6|ENSP00000369383.1|ENSE00003510234.1|2|P39210.166
chr2	+	27631027	27631066	27631059	27631066	GPN1	ENSG00000198522.14	ENST00000424214.5|ENSP00000398115.1|ENSE00003543939.1|3|Q9HCN4.176,ENST00000515877.5|ENSP00000424678.1|ENSE00003543939.1|3|Q9HCN4.176
chr2	-	27660984	27661601	27660984	27661396	SUPT7L	ENSG00000119760.16	ENST00000405491.5|ENSP00000384469.1|ENSE00001548709.1|3|O94864.159
chr2	+	28752038	28752176	28752125	28752176	PPP1CB	ENSG00000213639.11	ENST00000296122.10|ENSP00000296122.6|ENSE00001754926.1|2|P62140.194
chr2	+	29121374	29121521	29121389	29121521	CLIP4	ENSG00000115295.21	ENST00000320081.10|ENSP00000327009.5|ENSE00002289868.1|2|Q8N3C7.151,ENST00000401605.5|ENSP00000384242.1|ENSE00002289868.1|2|Q8N3C7.151,ENST00000404424.5|ENSP00000385594.1|ENSE00002289868.1|2|Q8N3C7.151,ENST00000690063.1|ENSP00000508552.1|ENSE00002289868.1|2|Q8N3C7.151,ENST00000693264.1|ENSP00000509159.1|ENSE00002289868.1|2|Q8N3C7.151
chr2	+	30459552	30459722	30459613	30459722	LCLAT1	ENSG00000172954.14	ENST00000309052.8|ENSP00000310551.4|ENSE00003572246.1|2|Q6UWP7.146,ENST00000319406.8|ENSP00000368826.1|ENSE00003572246.1|2|Q6UWP7.146
chr2	-	31114743	31114827	31114743	31114811	GALNT14	ENSG00000158089.15	ENST00000406653.5|ENSP00000385435.1|ENSE00003615767.1|3|Q96FL9.167
chr2	+	44201186	44202045	44201200	44202045	PPM1B	ENSG00000138032.21	ENST00000282412.9|ENSP00000282412.4|ENSE00003460167.1|2|O75688.211,ENST00000378551.6|ENSP00000367813.2|ENSE00003460167.1|2|O75688.211,ENST00000409432.7|ENSP00000387287.3|ENSE00003460167.1|2|O75688.211
chr2	-	44359497	44359750	44359497	44359715	PREPL	ENSG00000138078.16	ENST00000409272.5|ENSP00000386909.1|ENSE00001477803.2|2|Q4J6C6.149,ENST00000410081.5|ENSP00000386509.1|ENSE00001477803.2|2|Q4J6C6.149
chr2	-	44359497	44360038	44359497	44359715	PREPL	ENSG00000138078.16	ENST00000409936.5|ENSP00000386543.1|ENSE00001577648.1|2|Q4J6C6.149
chr2	-	46909023	46909177	46909023	46909171	MCFD2	ENSG00000180398.13	ENST00000319466.9|ENSP00000317271.4|ENSE00003674533.1|2|Q8NI22.165,ENST00000409105.5|ENSP00000386651.1|ENSE00003674533.1|3|Q8NI22.165,ENST00000409207.5|ENSP00000386386.1|ENSE00003674533.1|2|Q8NI22.165,ENST00000409218.5|ENSP00000386261.1|ENSE00003674533.1|2|Q8NI22.165,ENST00000409973.5|ENSP00000386279.1|ENSE00003674533.1|3|Q8NI22.165
chr2	-	53765377	53765585	53765377	53765572	ASB3	ENSG00000115239.24	ENST00000263634.8|ENSP00000263634.2|ENSE00003480098.1|2|Q9Y575.180,ENST00000406625.6|ENSP00000385085.4|ENSE00003480098.1|2|Q9Y575.180
chr2	-	55025086	55027485	55025086	55027480	RTN4	ENSG00000115310.19	ENST00000357376.7|ENSP00000349944.3|ENSE00003542139.1|3|Q9NQC3.216,ENST00000394611.6|ENSP00000378109.2|ENSE00003542139.1|3|Q9NQC3.216,ENST00000404909.5|ENSP00000385650.1|ENSE00003542139.1|3|Q9NQC3.216,ENST00000405240.5|ENSP00000384471.1|ENSE00003542139.1|3|Q9NQC3.216
chr2	-	55222235	55222493	55222235	55222411	CLHC1	ENSG00000162994.16	ENST00000401408.6|ENSP00000384869.1|ENSE00003538899.1|3|Q8NHS4.135,ENST00000407122.5|ENSP00000385778.1|ENSE00003538899.1|2|Q8NHS4.135
chr2	+	61162416	61162609	61162515	61162609	C2orf74	ENSG00000237651.8	ENST00000432605.3|ENSP00000402915.2|ENSE00001878215.1|2|A8MZ97.91
chr2	-	61533772	61533903	61533772	61533897	XPO1	ENSG00000082898.19	ENST00000401558.7|ENSP00000384863.2|ENSE00003511604.1|2|O14980.210,ENST00000404992.6|ENSP00000385942.2|ENSE00003511604.1|2|O14980.210,ENST00000406957.5|ENSP00000385559.1|ENSE00003511604.1|3|O14980.210,ENST00000676553.1|ENSP00000504247.1|ENSE00003511604.1|2|O14980.210,ENST00000676667.1|ENSP00000503809.1|ENSE00003511604.1|2|O14980.210,ENST00000677150.1|ENSP00000503167.1|ENSE00003511604.1|4|O14980.2…
chr2	+	65069399	65069801	65069445	65069801	CEP68	ENSG00000011523.15	ENST00000260569.4|ENSP00000260569.4|ENSE00003990503.1|2|Q76N32.153,ENST00000377990.7|ENSP00000367229.2|ENSE00003990503.1|2|Q76N32.153
chr2	+	73239643	73239796	73239769	73239796	CCT7	ENSG00000135624.17	ENST00000539919.5|ENSP00000437824.1|ENSE00003598686.1|3|Q99832.209
chr2	+	73830845	73831059	73830857	73831059	STAMBP	ENSG00000124356.17	ENST00000339566.7|ENSP00000344742.3|ENSE00003920832.1|2|O95630.185,ENST00000394070.7|ENSP00000377633.2|ENSE00003920832.1|2|O95630.185,ENST00000394073.6|ENSP00000377636.1|ENSE00003920832.1|3|O95630.185,ENST00000409707.6|ENSP00000386548.1|ENSE00003920832.1|2|O95630.185,ENST00000682351.1|ENSP00000506833.1|ENSE00003920832.1|2|O95630.185,ENST00000682558.1|ENSP00000507014.1|ENSE00003920832.1|3|O95630.1…
chr2	+	74207704	74207826	74207724	74207826	MTHFD2	ENSG00000065911.13	ENST00000677170.1|ENSP00000503486.1|ENSE00003909638.1|5|P13995.219,ENST00000678623.1|ENSP00000504392.1|ENSE00003909638.1|2|P13995.219,ENST00000678684.1|ENSP00000504687.1|ENSE00003909638.1|3|P13995.219,ENST00000678731.1|ENSP00000503927.1|ENSE00003909638.1|2|P13995.219,ENST00000679055.1|ENSP00000503701.1|ENSE00003909638.1|3|P13995.219
chr2	+	74422153	74422375	74422154	74422375	WDR54	ENSG00000005448.17	ENST00000348227.4|ENSP00000006526.6|ENSE00003653351.1|2|Q9H977.160
chr2	-	74439551	74439977	74439551	74439622	RTKN	ENSG00000114993.17	ENST00000305557.9|ENSP00000305298.5|ENSE00003513458.1|2|Q9BST9.170
chr2	-	74464896	74464987	74464896	74464929	MOGS	ENSG00000115275.15	ENST00000452063.7|ENSP00000388201.2|ENSE00001745830.1|2|Q13724.197
chr2	-	77521668	77521748	77521668	77521671	LRRTM4	ENSG00000176204.14	ENST00000409093.1|ENSP00000386357.1|ENSE00001585767.1|2|Q86VH4.144
chr2	-	77521668	77521818	77521668	77521671	LRRTM4	ENSG00000176204.14	ENST00000409088.3|ENSP00000386236.3|ENSE00001585504.1|2|Q86VH4.144,ENST00000409884.6|ENSP00000387297.1|ENSE00001585504.1|2|Q86VH4.144
chr2	+	85694753	85694996	85694990	85694996	GNLY	ENSG00000115523.17	ENST00000409696.7|ENSP00000387116.3|ENSE00003543058.1|2|P22749.189
chr2	+	88173139	88173373	88173151	88173373	THNSL2	ENSG00000144115.18	ENST00000343544.8|ENSP00000339563.4|ENSE00001285360.5|2|Q86YJ6.130,ENST00000496844.6|ENSP00000501447.1|ENSE00001285360.5|2|Q86YJ6.130,ENST00000674334.2|ENSP00000501453.1|ENSE00001285360.5|2|Q86YJ6.130
chr2	+	95176188	95176259	95176227	95176259	ZNF2	ENSG00000275111.5	ENST00000614034.5|ENSP00000480297.1|ENSE00003715158.1|2|Q9BSG1.172,ENST00000622059.4|ENSP00000483131.1|ENSE00003715158.1|2|Q9BSG1.172
chr2	+	102338116	102338325	102338265	102338325	IL1RL1	ENSG00000115602.17	ENST00000233954.6|ENSP00000233954.1|ENSE00003655459.1|2|Q01638.208,ENST00000311734.6|ENSP00000310371.2|ENSE00003655459.1|2|Q01638.208
chr2	+	108659605	108659764	108659609	108659764	LIMS1	ENSG00000169756.17	ENST00000332345.10|ENSP00000331775.6|ENSE00003964140.1|2|P48059.213,ENST00000393310.5|ENSP00000376987.1|ENSE00003964140.1|2|P48059.213
chr2	+	119230620	119231034	119231013	119231034	STEAP3	ENSG00000115107.20	ENST00000393110.7|ENSP00000376822.2|ENSE00003647425.1|2|Q658P3.155
chr2	+	119367559	119367644	119367585	119367644	DBI	ENSG00000155368.18	ENST00000311521.8|ENSP00000311117.4|ENSE00001140850.4|2|P07108.209,ENST00000409094.5|ENSP00000386486.1|ENSE00001140850.4|2|P07108.209,ENST00000535757.5|ENSP00000439012.1|ENSE00001140850.4|2|P07108.209
chr2	+	126690255	126690311	126690269	126690311	GYPC	ENSG00000136732.16	ENST00000356887.12|ENSP00000349354.7|ENSE00003602201.1|3|P04921.204
chr2	+	135604806	135605016	135604846	135605016	R3HDM1	ENSG00000048991.17	ENST00000264160.8|ENSP00000264160.4|ENSE00001321432.3|3|Q15032.166,ENST00000409478.5|ENSP00000386457.1|ENSE00001321432.3|3|Q15032.166,ENST00000409606.5|ENSP00000387010.1|ENSE00001321432.3|3|Q15032.166,ENST00000628915.2|ENSP00000486837.1|ENSE00001321432.3|3|Q15032.166
chr2	-	144208603	144208804	144208603	144208781	GTDC1	ENSG00000121964.15	ENST00000241391.9|ENSP00000241391.6|ENSE00003679156.1|2|Q4AE62.132,ENST00000344850.8|ENSP00000339750.4|ENSE00003679156.1|4|Q4AE62.132,ENST00000392867.7|ENSP00000376606.3|ENSE00003679156.1|4|Q4AE62.132,ENST00000392869.6|ENSP00000376608.1|ENSE00003679156.1|3|Q4AE62.132,ENST00000392871.6|ENSP00000376610.2|ENSE00003679156.1|2|Q4AE62.132,ENST00000409214.5|ENSP00000386581.1|ENSE00003679156.1|4|Q4AE62.1…
chr2	-	144517278	144517419	144517278	144517350	ZEB2	ENSG00000169554.23	ENST00000409487.7|ENSP00000386854.2|ENSE00003696743.1|2|O60315.220,ENST00000539609.7|ENSP00000443792.2|ENSE00003696743.1|2|O60315.220,ENST00000627532.3|ENSP00000487174.1|ENSE00003696743.1|2|O60315.220
chr2	+	147845074	147845207	147845153	147845207	ACVR2A	ENSG00000121989.15	ENST00000404590.1|ENSP00000384338.1|ENSE00001561674.1|2|P27037.219
chr2	-	147972739	147972829	147972739	147972741	ORC4	ENSG00000115947.14	ENST00000540442.5|ENSP00000438326.1|ENSE00003546446.1|3|O43929.193
chr2	-	147975902	147975975	147975902	147975958	ORC4	ENSG00000115947.14	ENST00000264169.6|ENSP00000264169.2|ENSE00003614309.1|2|O43929.193,ENST00000392857.10|ENSP00000376597.5|ENSE00003614309.1|2|O43929.193,ENST00000535373.5|ENSP00000441953.1|ENSE00003614309.1|3|O43929.193
chr2	+	161708694	161708829	161708749	161708829	SLC4A10	ENSG00000144290.17	ENST00000375514.9|ENSP00000364664.5|ENSE00003677476.1|2|Q6U841.142
chr2	-	164952707	164952781	164952707	164952767	SLC38A11	ENSG00000169507.10	ENST00000303735.8|ENSP00000306178.4|ENSE00001239141.3|2|Q08AI6.102,ENST00000409149.7|ENSP00000386272.3|ENSE00001239141.3|2|Q08AI6.102,ENST00000409662.5|ENSP00000386774.1|ENSE00001239141.3|4|Q08AI6.102
chr2	+	169604026	169604102	169604042	169604102	PPIG	ENSG00000138398.17	ENST00000260970.8|ENSP00000260970.3|ENSE00003522833.1|3|Q13427.191,ENST00000414307.6|ENSP00000402222.2|ENSE00003522833.1|3|Q13427.191,ENST00000433207.6|ENSP00000408683.2|ENSE00003522833.1|3|Q13427.191,ENST00000448752.7|ENSP00000407083.2|ENSE00003522833.1|3|Q13427.191,ENST00000462903.6|ENSP00000435987.1|ENSE00003522833.1|3|Q13427.191,ENST00000676756.1|ENSP00000503525.1|ENSE00003522833.1|3|Q13427.1…
chr2	+	169735013	169736227	169735015	169736227	KLHL23	ENSG00000213160.10	ENST00000272797.8|ENSP00000272797.4|ENSE00000964744.1|4|Q8NBE8.151,ENST00000392647.7|ENSP00000376419.2|ENSE00000964744.1|2|Q8NBE8.151
chr2	-	175136412	175136486	175136412	175136443	ATF2	ENSG00000115966.18	ENST00000264110.7|ENSP00000264110.2|ENSE00003549164.1|3|P15336.226,ENST00000392544.5|ENSP00000376327.1|ENSE00003549164.1|4|P15336.226,ENST00000409499.5|ENSP00000386282.1|ENSE00003549164.1|3|P15336.226,ENST00000409833.5|ENSP00000386526.1|ENSE00003549164.1|3|P15336.226
chr2	-	178450242	178450411	178450242	178450401	PRKRA	ENSG00000180228.14	ENST00000487082.5|ENSP00000430604.1|ENSE00003549545.1|2|O75569.195
chr2	+	197523624	197523686	197523660	197523686	MOB4	ENSG00000115540.15	ENST00000233892.8|ENSP00000233892.4|ENSE00003583379.1|2|Q9Y3A3.183,ENST00000409360.1|ENSP00000387289.1|ENSE00003583379.1|2|Q9Y3A3.183
chr2	+	200389223	200389283	200389245	200389283	SPATS2L	ENSG00000196141.14	ENST00000358677.9|ENSP00000351503.4|ENSE00003460589.1|3|Q9NUQ6.144,ENST00000360760.9|ENSP00000353989.5|ENSE00003460589.1|3|Q9NUQ6.144,ENST00000409140.8|ENSP00000386730.3|ENSE00003460589.1|3|Q9NUQ6.144,ENST00000409718.5|ENSP00000386336.1|ENSE00003460589.1|3|Q9NUQ6.144,ENST00000409988.7|ENSP00000386931.3|ENSE00003460589.1|3|Q9NUQ6.144,ENST00000451764.6|ENSP00000391467.2|ENSE00003460589.1|4|Q9NUQ6.1…
chr2	+	201129729	201130146	201129866	201130146	CFLAR	ENSG00000003402.21	ENST00000309955.8|ENSP00000312455.2|ENSE00002684918.1|2|O15519.212,ENST00000341222.10|ENSP00000339335.6|ENSE00002684918.1|2|O15519.212,ENST00000341582.10|ENSP00000345807.6|ENSE00002684918.1|2|O15519.212,ENST00000342795.9|ENSP00000342809.5|ENSE00002684918.1|2|O15519.212,ENST00000423241.6|ENSP00000399420.2|ENSE00002684918.1|2|O15519.212
chr2	+	201266461	201266791	201266487	201266791	CASP8	ENSG00000064012.24	ENST00000264275.9|ENSP00000264275.5|ENSE00003460667.1|3|Q14790.249,ENST00000323492.11|ENSP00000325722.7|ENSE00003460667.1|2|Q14790.249,ENST00000392258.7|ENSP00000376087.3|ENSE00003460667.1|3|Q14790.249,ENST00000392263.6|ENSP00000376091.2|ENSE00003460667.1|3|Q14790.249,ENST00000673742.1|ENSP00000501268.1|ENSE00003460667.1|2|Q14790.249
chr2	+	202941860	202941980	202941903	202941980	CARF	ENSG00000138380.18	ENST00000320443.12|ENSP00000316224.9|ENSE00003470381.1|4|Q8N187.139,ENST00000402905.7|ENSP00000384006.2|ENSE00003470381.1|3|Q8N187.139,ENST00000428585.5|ENSP00000396221.1|ENSE00003470381.1|3|Q8N187.139,ENST00000438828.4|ENSP00000414644.1|ENSE00003470381.1|4|Q8N187.139
chr2	-	206149818	206149925	206149818	206149907	NDUFS1	ENSG00000023228.14	ENST00000423725.5|ENSP00000397760.1|ENSE00003631676.1|3|P28331.227
chr2	-	206153618	206153682	206153618	206153678	NDUFS1	ENSG00000023228.14	ENST00000233190.11|ENSP00000233190.5|ENSE00003598955.1|2|P28331.227,ENST00000432169.5|ENSP00000409689.1|ENSE00003591014.1|2|P28331.227,ENST00000440274.5|ENSP00000409766.1|ENSE00003598955.1|2|P28331.227,ENST00000449699.5|ENSP00000399912.1|ENSE00003598955.1|2|P28331.227
chr2	-	207165467	207165706	207165467	207165568	KLF7	ENSG00000118263.16	ENST00000423015.5|ENSP00000398572.1|ENSE00001635125.2|2|O75840.171,ENST00000458272.2|ENSP00000393268.1|ENSE00001635125.2|2|O75840.171
chr2	-	208186946	208187061	208186946	208186986	C2orf80	ENSG00000188674.11	ENST00000341287.9|ENSP00000343171.4|ENSE00001526394.1|2|Q0P641.93
chr2	-	218281940	218282181	218281940	218282141	TMBIM1	ENSG00000135926.15	ENST00000258412.8|ENSP00000258412.3|ENSE00003695464.1|2|Q969X1.158,ENST00000396809.6|ENSP00000380025.2|ENSE00003695464.1|2|Q969X1.158,ENST00000444881.5|ENSP00000409738.1|ENSE00003695464.1|3|Q969X1.158
chr2	+	218423768	218423853	218423779	218423853	VIL1	ENSG00000127831.11	ENST00000248444.10|ENSP00000248444.5|ENSE00000876105.4|2|P09327.206
chr2	-	218558498	218558677	218558498	218558653	USP37	ENSG00000135913.11	ENST00000258399.8|ENSP00000258399.3|ENSE00002235042.1|4|Q86T82.155,ENST00000418019.5|ENSP00000396585.1|ENSE00002235042.1|4|Q86T82.155
chr2	-	218558498	218558717	218558498	218558653	USP37	ENSG00000135913.11	ENST00000454775.5|ENSP00000393662.1|ENSE00001758378.1|4|Q86T82.155
chr2	-	219038896	219039050	219038896	219039048	CFAP65	ENSG00000181378.14	ENST00000341552.10|ENSP00000340776.5|ENSE00001751084.1|3|Q6ZU64.136
chr2	-	219227922	219228053	219227922	219228024	ATG9A	ENSG00000198925.12	ENST00000361242.9|ENSP00000355173.4|ENSE00003689341.1|3|Q7Z3C6.167,ENST00000396761.6|ENSP00000379983.2|ENSE00003689341.1|2|Q7Z3C6.167,ENST00000409618.5|ENSP00000386710.1|ENSE00003689341.1|3|Q7Z3C6.167
chr2	+	219230228	219230405	219230258	219230405	ANKZF1	ENSG00000163516.14	ENST00000323348.10|ENSP00000321617.5|ENSE00003659059.1|2|Q9H8Y5.175,ENST00000410034.7|ENSP00000386337.3|ENSE00003659059.1|2|Q9H8Y5.175
chr2	+	222908733	222909150	222908773	222909150	ACSL3	ENSG00000123983.15	ENST00000357430.8|ENSP00000350012.3|ENSE00000922398.3|4|O95573.193,ENST00000392066.7|ENSP00000375918.3|ENSE00000922398.3|3|O95573.193,ENST00000679514.1|ENSP00000506361.1|ENSE00000922398.3|4|O95573.193,ENST00000679558.1|ENSP00000504907.1|ENSE00000922398.3|4|O95573.193,ENST00000680147.1|ENSP00000504861.1|ENSE00000922398.3|4|O95573.193,ENST00000680251.1|ENSP00000505400.1|ENSE00000922398.3|2|O95573.1…
chr2	-	224557659	224557856	224557659	224557850	CUL3	ENSG00000036257.14	ENST00000409096.5|ENSP00000387200.1|ENSE00003506943.1|2|Q13618.216,ENST00000409777.5|ENSP00000386525.1|ENSE00003506943.1|2|Q13618.216
chr2	+	227329606	227329783	227329746	227329783	MFF	ENSG00000168958.21	ENST00000353339.8|ENSP00000302037.4|ENSE00003650579.1|3|Q9GZY8.141,ENST00000409616.5|ENSP00000386641.2|ENSE00003650579.1|3|Q9GZY8.141
chr2	+	227330626	227330846	227330666	227330846	MFF	ENSG00000168958.21	ENST00000304593.14|ENSP00000304898.10|ENSE00003486225.1|3|Q9GZY8.141,ENST00000337110.11|ENSP00000338412.7|ENSE00003486225.1|3|Q9GZY8.141,ENST00000349901.11|ENSP00000304134.9|ENSE00003486225.1|3|Q9GZY8.141,ENST00000354503.10|ENSP00000346498.6|ENSE00003486225.1|3|Q9GZY8.141,ENST00000409565.5|ENSP00000386964.1|ENSE00003486225.1|2|Q9GZY8.141
chr2	-	229262683	229262893	229262683	229262805	PID1	ENSG00000153823.19	ENST00000392054.7|ENSP00000375907.3|ENSE00001411640.2|2|Q7Z2X4.135
chr2	+	229932771	229932886	229932884	229932886	FBXO36	ENSG00000153832.12	ENST00000373652.7|ENSP00000362756.3|ENSE00001510538.1|2|Q8NEA4.135
chr2	-	230216781	230216928	230216781	230216927	SP110	ENSG00000135899.20	ENST00000258381.11|ENSP00000258381.6|ENSE00003620921.1|2|Q9HB58.192,ENST00000258382.10|ENSP00000258382.5|ENSE00003620921.1|2|Q9HB58.192,ENST00000358662.9|ENSP00000351488.4|ENSE00003620921.1|2|Q9HB58.192
chr2	+	230440476	230440557	230440556	230440557	SP100	ENSG00000067066.17	ENST00000409897.5|ENSP00000386998.1|ENSE00001579356.1|3|P23497.236
chr2	+	231788555	231788732	231788571	231788732	COPS7B	ENSG00000144524.18	ENST00000350033.8|ENSP00000272995.5|ENSE00003467265.1|2|Q9H9Q2.154,ENST00000373608.7|ENSP00000362710.3|ENSE00003467265.1|2|Q9H9Q2.154,ENST00000410024.5|ENSP00000386567.1|ENSE00003467265.1|2|Q9H9Q2.154
chr2	+	231794263	231794351	231794346	231794351	COPS7B	ENSG00000144524.18	ENST00000409091.5|ENSP00000386527.1|ENSE00003579153.1|2|Q9H9Q2.154,ENST00000620578.4|ENSP00000484579.1|ENSE00003579153.1|3|Q9H9Q2.154
chr2	-	237577257	237577382	237577257	237577310	RAB17	ENSG00000124839.13	ENST00000409822.1|ENSP00000386589.1|ENSE00003673966.1|3|Q9H0T7.191
chr2	-	237585998	237586157	237585998	237586154	RAB17	ENSG00000124839.13	ENST00000264601.8|ENSP00000264601.3|ENSE00003639944.1|2|Q9H0T7.191
chr2	+	237973092	237973225	237973108	237973225	UBE2F	ENSG00000184182.19	ENST00000272930.9|ENSP00000272930.4|ENSE00003574117.1|2|Q969M7.167,ENST00000409633.5|ENSP00000387299.1|ENSE00003574117.1|2|Q969M7.167,ENST00000414443.5|ENSP00000399183.1|ENSE00003574117.1|2|Q969M7.167,ENST00000612130.4|ENSP00000478474.1|ENSE00003574117.1|2|Q969M7.167
chr2	-	240557190	240557352	240557190	240557335	ANKMY1	ENSG00000144504.16	ENST00000361678.8|ENSP00000355097.4|ENSE00003632585.1|2|Q9P2S6.164,ENST00000405523.7|ENSP00000385635.3|ENSE00003632585.1|2|Q9P2S6.164
chr2	+	241150259	241150547	241150496	241150547	PPP1R7	ENSG00000115685.15	ENST00000407025.5|ENSP00000385657.1|ENSE00001555778.1|2|Q15435.195
chr2	-	241267578	241267708	241267578	241267648	HDLBP	ENSG00000115677.18	ENST00000427183.6|ENSP00000399139.2|ENSE00003502311.1|3|Q00341.207
chr2	+	241316422	241316555	241316468	241316555	SEPTIN2	ENSG00000168385.18	ENST00000616972.4|ENSP00000479861.1|ENSE00003740725.1|2|Q15019.227
chr2	+	241324216	241324241	241324233	241324241	SEPTIN2	ENSG00000168385.18	ENST00000360051.7|ENSP00000353157.3|ENSE00003679843.1|3|Q15019.227,ENST00000391971.7|ENSP00000375832.2|ENSE00003679843.1|2|Q15019.227,ENST00000391973.6|ENSP00000375834.2|ENSE00003679843.1|2|Q15019.227,ENST00000401990.5|ENSP00000385109.1|ENSE00003679843.1|5|Q15019.227,ENST00000402092.6|ENSP00000385172.2|ENSE00003679843.1|3|Q15019.227
chr2	-	241508006	241508135	241508006	241508035	STK25	ENSG00000115694.15	ENST00000316586.9|ENSP00000325748.4|ENSE00003491340.1|2|O00506.211,ENST00000403346.7|ENSP00000384162.3|ENSE00003491340.1|2|O00506.211,ENST00000405585.5|ENSP00000385541.1|ENSE00003491340.1|2|O00506.211,ENST00000405883.7|ENSP00000384444.3|ENSE00003491340.1|2|O00506.211
chr2	+	241735133	241735516	241735225	241735516	D2HGDH	ENSG00000180902.18	ENST00000321264.9|ENSP00000315351.4|ENSE00001697870.1|2|Q8N465.169
chr20	-	497721	497780	497721	497738	CSNK2A1	ENSG00000101266.19	ENST00000349736.10|ENSP00000339247.6|ENSE00003706642.1|5|P68400.194,ENST00000644003.1|ENSP00000495387.1|ENSE00003706642.1|6|P68400.194,ENST00000646477.1|ENSP00000495439.1|ENSE00003706642.1|8|P68400.194
chr20	-	508451	508605	508451	508551	CSNK2A1	ENSG00000101266.19	ENST00000400217.7|ENSP00000383076.2|ENSE00003709463.2|2|P68400.194
chr20	-	508451	508660	508451	508551	CSNK2A1	ENSG00000101266.19	ENST00000217244.9|ENSP00000217244.3|ENSE00001709328.1|3|P68400.194,ENST00000643660.1|ENSP00000495248.1|ENSE00001709328.1|2|P68400.194,ENST00000645623.1|ENSP00000495998.1|ENSE00001709328.1|3|P68400.194,ENST00000646305.1|ENSP00000495902.1|ENSE00001709328.1|4|P68400.194,ENST00000646561.1|ENSP00000496569.1|ENSE00001709328.1|2|P68400.194,ENST00000646814.1|ENSP00000495422.1|ENSE00001709328.1|3|P68400.1…
chr20	-	2493778	2494044	2493778	2493895	ZNF343	ENSG00000088876.13	ENST00000278772.9|ENSP00000278772.4|ENSE00003475814.1|3|Q6P1L6.154,ENST00000358413.6|ENSP00000351188.2|ENSE00003475814.1|4|Q6P1L6.154,ENST00000381253.5|ENSP00000370652.1|ENSE00003475814.1|3|Q6P1L6.154
chr20	-	3974332	3974400	3974332	3974387	RNF24	ENSG00000101236.17	ENST00000545616.2|ENSP00000444711.1|ENSE00002214104.1|2|Q9Y225.160
chr20	+	9307800	9307898	9307815	9307898	PLCB4	ENSG00000101333.19	ENST00000378493.6|ENSP00000367754.1|ENSE00003497558.1|4|Q15147.215,ENST00000378501.3|ENSP00000367762.2|ENSE00003497558.1|3|Q15147.215,ENST00000685110.1|ENSP00000510632.1|ENSE00003497558.1|3|Q15147.215,ENST00000685310.1|ENSP00000510124.1|ENSE00003497558.1|3|Q15147.215,ENST00000685823.1|ENSP00000508676.1|ENSE00003497558.1|3|Q15147.215,ENST00000685859.1|ENSP00000510302.1|ENSE00003497558.1|3|Q15147.2…
chr20	-	17658596	17660528	17658596	17660507	RRBP1	ENSG00000125844.17	ENST00000377813.6|ENSP00000367044.1|ENSE00001475231.1|3|Q9P2E9.188
chr20	-	17659980	17660528	17659980	17660507	RRBP1	ENSG00000125844.17	ENST00000360807.8|ENSP00000354045.4|ENSE00001164082.4|2|Q9P2E9.188,ENST00000377807.6|ENSP00000367038.2|ENSE00001164082.4|3|Q9P2E9.188
chr20	+	18297985	18298062	18298060	18298062	ZNF133	ENSG00000125846.17	ENST00000628216.2|ENSP00000487315.1|ENSE00003770072.1|2|P52736.202
chr20	+	18305668	18305807	18305687	18305807	ZNF133	ENSG00000125846.17	ENST00000316358.8|ENSP00000346090.3|ENSE00003477013.1|2|P52736.202,ENST00000622607.4|ENSP00000481326.1|ENSE00003477013.1|3|P52736.202
chr20	+	18305681	18305807	18305687	18305807	ZNF133	ENSG00000125846.17	ENST00000377671.7|ENSP00000366899.3|ENSE00003750168.1|5|P52736.202,ENST00000396026.7|ENSP00000400897.3|ENSE00003750168.1|4|P52736.202,ENST00000401790.6|ENSP00000383945.1|ENSE00003750168.1|3|P52736.202,ENST00000425686.3|ENSP00000406638.2|ENSE00003750168.1|5|P52736.202
chr20	+	21132097	21132159	21132154	21132159	KIZ	ENSG00000088970.16	ENST00000616848.4|ENSP00000480612.1|ENSE00003738080.1|2|Q2M2Z5.119,ENST00000620891.4|ENSP00000478019.1|ENSE00003738080.1|2|Q2M2Z5.119
chr20	-	23397072	23397188	23397072	23397131	NAPB	ENSG00000125814.17	ENST00000398425.7|ENSP00000381459.3|ENSE00003656090.1|3|Q9H115.163
chr20	+	25206522	25206590	25206537	25206590	ENTPD6	ENSG00000197586.13	ENST00000360031.6|ENSP00000353131.2|ENSE00002725149.1|2|O75354.192,ENST00000376652.9|ENSP00000365840.4|ENSE00002725149.1|2|O75354.192
chr20	+	33573974	33574261	33574201	33574261	CBFA2T2	ENSG00000078699.22	ENST00000346541.7|ENSP00000262653.7|ENSE00003503857.1|2|O43439.183,ENST00000375279.6|ENSP00000364428.2|ENSE00003503857.1|2|O43439.183
chr20	+	36125423	36125527	36125444	36125527	EPB41L1	ENSG00000088367.23	ENST00000628415.2|ENSP00000487049.2|ENSE00003783148.1|3|Q9H4G0.191
chr20	+	36173764	36173954	36173778	36173954	EPB41L1	ENSG00000088367.23	ENST00000338074.7|ENSP00000337168.2|ENSE00003794415.1|2|Q9H4G0.191
chr20	-	36770873	36771193	36770873	36771179	DSN1	ENSG00000149636.16	ENST00000448110.6|ENSP00000404463.1|ENSE00003589636.1|2|Q9H410.172
chr20	-	36771425	36771473	36771425	36771458	DSN1	ENSG00000149636.16	ENST00000373734.8|ENSP00000362839.4|ENSE00003558030.1|2|Q9H410.172,ENST00000373750.9|ENSP00000362855.4|ENSE00003558030.1|2|Q9H410.172,ENST00000426836.5|ENSP00000389810.1|ENSE00003558030.1|2|Q9H410.172
chr20	-	41551305	41551360	41551305	41551337	CHD6	ENSG00000124177.16	ENST00000373233.8|ENSP00000362330.3|ENSE00001356151.3|2|Q8TD26.189
chr20	-	41564011	41564151	41564011	41564148	CHD6	ENSG00000124177.16	ENST00000373222.3|ENSP00000362319.3|ENSE00001459809.1|2|Q8TD26.189
chr20	+	43513559	43513639	43513570	43513639	L3MBTL1	ENSG00000185513.18	ENST00000427442.8|ENSP00000402107.4|ENSE00001608696.1|2|Q9Y468.211
chr20	-	45685902	45686056	45685902	45685992	WFDC10B	ENSG00000182931.10	ENST00000330523.10|ENSP00000327628.5|ENSE00001309290.4|3|Q8IUB3.130
chr20	-	45909942	45910070	45909942	45910006	PLTP	ENSG00000100979.15	ENST00000372420.5|ENSP00000361497.1|ENSE00003681224.1|2|P55058.196
chr20	-	47349861	47349988	47349861	47349889	ZMYND8	ENSG00000101040.20	ENST00000396281.8|ENSP00000379577.4|ENSE00002268569.1|3|Q9ULU4.203
chr20	-	49165997	49166285	49165997	49166201	STAU1	ENSG00000124214.21	ENST00000371856.7|ENSP00000360922.2|ENSE00001456369.1|3|O95793.209
chr20	-	50903889	50904001	50903889	50903996	ADNP	ENSG00000101126.18	ENST00000349014.8|ENSP00000342905.3|ENSE00001455633.1|2|Q9H2P0.186,ENST00000396029.8|ENSP00000379346.3|ENSE00001455633.1|3|Q9H2P0.186,ENST00000396032.8|ENSP00000379349.2|ENSE00001455633.1|2|Q9H2P0.186,ENST00000621696.5|ENSP00000483881.1|ENSE00001455633.1|4|Q9H2P0.186
chr20	-	57523068	57523278	57523068	57523206	CTCFL	ENSG00000124092.13	ENST00000433949.7|ENSP00000392034.3|ENSE00003702739.1|2|Q8NI51.177,ENST00000539382.5|ENSP00000439998.1|ENSE00003702739.1|2|Q8NI51.177
chr20	-	57523663	57524216	57523663	57524205	CTCFL	ENSG00000124092.13	ENST00000243914.8|ENSP00000243914.3|ENSE00002214930.1|2|Q8NI51.177,ENST00000371196.6|ENSP00000360239.2|ENSE00002214930.1|2|Q8NI51.177,ENST00000422869.6|ENSP00000399061.2|ENSE00002214930.1|2|Q8NI51.177,ENST00000423479.7|ENSP00000415579.2|ENSE00002214930.1|2|Q8NI51.177,ENST00000429804.7|ENSP00000415329.2|ENSE00002214930.1|2|Q8NI51.177,ENST00000609232.5|ENSP00000476398.1|ENSE00002214930.1|3|Q8NI51.1…
chr20	+	62256057	62256221	62256185	62256221	OSBPL2	ENSG00000130703.17	ENST00000313733.9|ENSP00000316649.3|ENSE00003493699.1|2|Q9H1P3.165,ENST00000358053.3|ENSP00000350755.2|ENSE00003493699.1|2|Q9H1P3.165,ENST00000643412.1|ENSP00000494549.1|ENSE00003493699.1|3|Q9H1P3.165,ENST00000643981.1|ENSP00000495379.1|ENSE00003493699.1|2|Q9H1P3.165
chr20	+	62953211	62953272	62953232	62953272	SLC17A9	ENSG00000101194.18	ENST00000370349.7|ENSP00000359374.3|ENSE00001452442.1|2|Q9BYT1.154
chr20	+	63659233	63659504	63659403	63659504	RTEL1	ENSG00000258366.12	ENST00000360203.11|ENSP00000353332.5|ENSE00003605076.1|2|Q9NZ71.179,ENST00000370018.7|ENSP00000359035.3|ENSE00003605076.1|2|Q9NZ71.179,ENST00000508582.7|ENSP00000424307.2|ENSE00003605076.1|2|Q9NZ71.179
chr20	-	63706999	63707092	63706999	63707091	ARFRP1	ENSG00000101246.20	ENST00000614942.4|ENSP00000483130.1|ENSE00003721174.1|2|Q13795.182,ENST00000618838.4|ENSP00000479616.1|ENSE00003721174.1|2|Q13795.182
chr20	-	63706999	63707097	63706999	63707091	ARFRP1	ENSG00000101246.20	ENST00000612157.4|ENSP00000479058.1|ENSE00003892303.1|2|Q13795.182,ENST00000619493.4|ENSP00000479940.1|ENSE00003892303.1|2|Q13795.182,ENST00000622789.5|ENSP00000483486.1|ENSE00003892303.1|2|Q13795.182
chr21	+	10538681	10538734	10538724	10538734	TPTE	ENSG00000274391.5	ENST00000427445.6|ENSP00000482488.1|ENSE00003735534.1|4|P56180.180,ENST00000618007.5|ENSP00000484403.1|ENSE00003735534.1|4|P56180.180,ENST00000622113.4|ENSP00000482040.1|ENSE00003735534.1|4|P56180.180
chr21	-	29071952	29071988	29071952	29071954	CCT8	ENSG00000156261.13	ENST00000626972.2|ENSP00000486921.1|ENSE00003765957.1|2|P50990.212
chr21	+	29133306	29133414	29133345	29133414	MAP3K7CL	ENSG00000156265.16	ENST00000339024.8|ENSP00000345777.4|ENSE00003577947.1|4|P57077.155,ENST00000399925.5|ENSP00000382809.1|ENSE00003577947.1|2|P57077.155,ENST00000399926.5|ENSP00000382810.1|ENSE00003577947.1|3|P57077.155,ENST00000399928.6|ENSP00000382812.1|ENSE00003577947.1|2|P57077.155,ENST00000399934.5|ENSP00000382816.1|ENSE00003577947.1|6|P57077.155,ENST00000399935.6|ENSP00000382817.2|ENSE00003577947.1|7|P57077.1…
chr21	-	32584161	32584305	32584161	32584304	TCP10L	ENSG00000242220.9	ENST00000300258.8|ENSP00000300258.3|ENSE00003705877.1|2|Q8TDR4.139,ENST00000674156.1|ENSP00000501209.1|ENSE00003705877.1|3|Q8TDR4.139
chr21	+	33241840	33241977	33241923	33241977	IFNAR2	ENSG00000159110.22	ENST00000342101.7|ENSP00000343289.3|ENSE00001366893.1|2|P48551.206,ENST00000342136.9|ENSP00000343957.5|ENSE00001366893.1|2|P48551.206,ENST00000404220.7|ENSP00000384309.2|ENSE00001366893.1|2|P48551.206,ENST00000683941.1|ENSP00000508013.1|ENSE00001366893.1|2|P48551.206
chr21	+	33241886	33241977	33241923	33241977	IFNAR2	ENSG00000159110.22	ENST00000382264.7|ENSP00000371699.3|ENSE00003660426.1|2|P48551.206
chr21	+	33340999	33341174	33341006	33341174	IFNAR1	ENSG00000142166.15	ENST00000652450.2|ENSP00000498654.1|ENSE00003575721.1|3|P17181.203
chr21	-	36057384	36057477	36057384	36057384	SETD4	ENSG00000185917.14	ENST00000399212.5|ENSP00000382161.1|ENSE00001536969.1|3|Q9NVD3.169
chr21	-	37072145	37072310	37072145	37072148	PIGP	ENSG00000185808.14	ENST00000399098.5|ENSP00000382049.1|ENSE00001536408.1|3|P57054.168
chr21	+	37087247	37087401	37087258	37087401	TTC3	ENSG00000182670.14	ENST00000399017.6|ENSP00000381981.2|ENSE00003656604.1|2|P53804.198
chr21	+	37420299	37420384	37420375	37420384	DYRK1A	ENSG00000157540.22	ENST00000338785.8|ENSP00000342690.3|ENSE00003829613.1|3|Q13627.219,ENST00000398960.7|ENSP00000381932.2|ENSE00003829613.1|2|Q13627.219,ENST00000643624.1|ENSP00000493627.1|ENSE00003829613.1|3|Q13627.219,ENST00000644942.1|ENSP00000494544.1|ENSE00003829613.1|2|Q13627.219,ENST00000647188.2|ENSP00000494572.1|ENSE00003829613.1|2|Q13627.219,ENST00000647425.1|ENSP00000496748.1|ENSE00003829613.1|2|Q13627.2…
chr21	-	41498119	41498189	41498119	41498133	TMPRSS2	ENSG00000184012.14	ENST00000332149.10|ENSP00000330330.5|ENSE00003502036.1|2|O15393.199,ENST00000454499.6|ENSP00000389006.2|ENSE00003502036.1|3|O15393.199,ENST00000458356.6|ENSP00000391216.1|ENSE00003502036.1|2|O15393.199,ENST00000676973.1|ENSP00000504705.1|ENSE00003502036.1|2|O15393.199,ENST00000678348.1|ENSP00000503556.1|ENSE00003502036.1|2|O15393.199,ENST00000679054.1|ENSP00000502928.1|ENSE00003502036.1|2|O15393.…
chr21	-	46182624	46183774	46182624	46182816	SPATC1L	ENSG00000160284.15	ENST00000291672.6|ENSP00000291672.5|ENSE00002281221.1|2|Q9H0A9.157
chr22	-	17209356	17209685	17209356	17209677	ADA2	ENSG00000093072.19	ENST00000399839.5|ENSP00000382733.1|ENSE00001540385.1|2|Q9NZK5.167
chr22	-	17209356	17209723	17209356	17209677	ADA2	ENSG00000093072.19	ENST00000399837.8|ENSP00000382731.2|ENSE00003966413.1|2|Q9NZK5.167
chr22	+	17655662	17655832	17655712	17655832	BCL2L13	ENSG00000099968.18	ENST00000317582.10|ENSP00000318883.5|ENSE00003723905.1|2|Q9BXK5.187,ENST00000399782.5|ENSP00000382682.1|ENSE00003723905.1|3|Q9BXK5.187,ENST00000493680.5|ENSP00000434764.1|ENSE00003723905.1|2|Q9BXK5.187
chr22	+	17702243	17702386	17702273	17702386	BCL2L13	ENSG00000099968.18	ENST00000418951.6|ENSP00000410019.3|ENSE00003724968.1|5|Q9BXK5.187,ENST00000543133.5|ENSP00000437667.1|ENSE00003724968.1|5|Q9BXK5.187
chr22	-	17750105	17750174	17750105	17750116	BID	ENSG00000015475.19	ENST00000342111.9|ENSP00000344594.5|ENSE00003526724.1|2|P55957.212,ENST00000551952.5|ENSP00000449236.1|ENSE00003526724.1|2|P55957.212,ENST00000622694.5|ENSP00000480414.1|ENSE00003526724.1|2|P55957.212
chr22	+	20085687	20086683	20085964	20086683	DGCR8	ENSG00000128191.17	ENST00000351989.8|ENSP00000263209.3|ENSE00003992544.1|2|Q8WYQ5.189,ENST00000407755.2|ENSP00000384726.1|ENSE00003992544.1|2|Q8WYQ5.189
chr22	+	20394563	20394662	20394629	20394662	ZNF74	ENSG00000185252.19	ENST00000611540.4|ENSP00000483077.1|ENSE00002214357.1|2|Q16587.196
chr22	+	23857421	23857531	23857490	23857531	SLC2A11	ENSG00000133460.20	ENST00000398356.6|ENSP00000381399.2|ENSE00003468336.1|2|Q9BYW1.174
chr22	-	28719395	28719485	28719395	28719414	CHEK2	ENSG00000183765.23	ENST00000425190.7|ENSP00000390244.2|ENSE00003566977.1|4|O96017.239,ENST00000649563.1|ENSP00000496928.1|ENSE00003566977.1|2|O96017.239
chr22	-	28734403	28734727	28734403	28734721	CHEK2	ENSG00000183765.23	ENST00000348295.7|ENSP00000329012.5|ENSE00003478809.1|2|O96017.239,ENST00000382580.6|ENSP00000372023.2|ENSE00003478809.1|2|O96017.239,ENST00000404276.6|ENSP00000385747.1|ENSE00003478809.1|2|O96017.239,ENST00000405598.5|ENSP00000386087.1|ENSE00003478809.1|3|O96017.239,ENST00000650281.1|ENSP00000497000.1|ENSE00003478809.1|3|O96017.239
chr22	+	29970976	29971062	29971060	29971062	MTMR3	ENSG00000100330.16	ENST00000333027.7|ENSP00000331649.3|ENSE00003648363.1|3|Q13615.196,ENST00000351488.7|ENSP00000307271.6|ENSE00003648363.1|3|Q13615.196,ENST00000401950.7|ENSP00000384651.3|ENSE00003648363.1|3|Q13615.196
chr22	-	30468789	30468958	30468789	30468791	SEC14L3	ENSG00000100012.12	ENST00000402286.5|ENSP00000385004.1|ENSE00001561003.1|6|Q9UDX4.157,ENST00000540910.5|ENSP00000439752.1|ENSE00001561003.1|4|Q9UDX4.157
chr22	+	31125833	31126010	31125841	31126010	INPP5J	ENSG00000185133.14	ENST00000400294.6|ENSP00000383150.2|ENSE00002320237.1|3|Q15735.178,ENST00000405300.5|ENSP00000384596.1|ENSE00002320237.1|4|Q15735.178
chr22	-	31625763	31626016	31625763	31625815	PISD	ENSG00000241878.12	ENST00000266095.9|ENSP00000266095.5|ENSE00002164052.1|3|Q9UG56.173,ENST00000382151.6|ENSP00000371586.2|ENSE00002164052.1|2|Q9UG56.173
chr22	-	33761371	33761558	33761371	33761476	LARGE1	ENSG00000133424.22	ENST00000354992.7|ENSP00000347088.2|ENSE00003623417.1|3|O95461.181,ENST00000397394.8|ENSP00000380549.2|ENSE00003623417.1|2|O95461.181,ENST00000402320.6|ENSP00000385223.1|ENSE00003623417.1|2|O95461.181,ENST00000413114.6|ENSP00000415546.2|ENSE00003623417.1|3|O95461.181,ENST00000675416.1|ENSP00000502826.1|ENSE00003623417.1|2|O95461.181,ENST00000676070.1|ENSP00000502152.1|ENSE00003623417.1|2|O95461.1…
chr22	-	36149046	36149142	36149046	36149055	APOL3	ENSG00000128284.20	ENST00000424878.4|ENSP00000415779.3|ENSE00003630466.3|2|O95236.164
chr22	-	36201700	36201888	36201700	36201734	APOL4	ENSG00000100336.18	ENST00000616056.4|ENSP00000483497.1|ENSE00001322230.2|3|Q9BPW4.136,ENST00000684666.1|ENSP00000506782.1|ENSE00001322230.2|3|Q9BPW4.136
chr22	+	36253838	36253991	36253963	36253991	APOL1	ENSG00000100342.22	ENST00000319136.8|ENSP00000317674.4|ENSE00003556989.1|2|O14791.185
chr22	-	41682356	41682587	41682356	41682358	SNU13	ENSG00000100138.15	ENST00000648674.1|ENSP00000497142.1|ENSE00001548606.1|2|P55769.213
chr22	+	43159210	43159420	43159239	43159420	TSPO	ENSG00000100300.18	ENST00000329563.8|ENSP00000328973.4|ENSE00002316005.1|2|P30536.193,ENST00000337554.8|ENSP00000338004.3|ENSE00002316005.1|2|P30536.193,ENST00000396265.4|ENSP00000379563.4|ENSE00002316005.1|2|P30536.193
chr22	-	43782180	43782325	43782180	43782318	EFCAB6	ENSG00000186976.15	ENST00000262726.12|ENSP00000262726.7|ENSE00003560816.1|3|Q5THR3.147
chr22	+	44679347	44679885	44679800	44679885	PRR5	ENSG00000186654.21	ENST00000403581.5|ENSP00000384848.1|ENSE00001519994.2|2|P85299.118
chr22	+	44702492	44702608	44702502	44702608	PRR5	ENSG00000186654.21	ENST00000006251.11|ENSP00000006251.7|ENSE00003647870.1|2|P85299.118,ENST00000611394.4|ENSP00000480357.1|ENSE00003647870.1|2|P85299.118
chr3	+	8537185	8537440	8537273	8537440	LMCD1	ENSG00000071282.12	ENST00000454244.4|ENSP00000396515.1|ENSE00003673861.1|2|Q9NZU5.162
chr3	-	9870164	9870322	9870164	9870307	CIDEC	ENSG00000187288.12	ENST00000423850.5|ENSP00000400649.1|ENSE00003677867.1|3|Q96AQ7.148,ENST00000455015.6|ENSP00000392975.1|ENSE00003677867.1|4|Q96AQ7.148
chr3	-	10290073	10290209	10290073	10290180	GHRL	ENSG00000157017.16	ENST00000287656.11|ENSP00000287656.7|ENSE00001386954.3|3|Q9UBU3.200,ENST00000335542.13|ENSP00000335074.8|ENSE00001386954.3|3|Q9UBU3.200,ENST00000429122.1|ENSP00000414819.1|ENSE00001386954.3|3|Q9UBU3.200,ENST00000430179.5|ENSP00000399922.1|ENSE00001386954.3|3|Q9UBU3.200,ENST00000457360.5|ENSP00000391406.1|ENSE00001386954.3|3|Q9UBU3.200
chr3	-	10319139	10319172	10319139	10319150	SEC13	ENSG00000157020.18	ENST00000337354.8|ENSP00000336566.4|ENSE00003508864.1|2|P55735.208
chr3	-	10319139	10319316	10319139	10319279	SEC13	ENSG00000157020.18	ENST00000383801.6|ENSP00000373312.2|ENSE00003467984.1|2|P55735.208
chr3	-	12618515	12618747	12618515	12618721	RAF1	ENSG00000132155.14	ENST00000251849.9|ENSP00000251849.4|ENSE00003585647.1|2|P04049.252,ENST00000442415.7|ENSP00000401888.2|ENSE00003585647.1|2|P04049.252,ENST00000685653.1|ENSP00000509968.1|ENSE00003585647.1|2|P04049.252,ENST00000691899.1|ENSP00000508763.1|ENSE00003585647.1|2|P04049.252
chr3	-	14121917	14122086	14121917	14121977	CHCHD4	ENSG00000163528.13	ENST00000295767.9|ENSP00000295767.5|ENSE00003546520.1|2|Q8N4Q1.148
chr3	-	27215732	27215880	27215732	27215757	NEK10	ENSG00000163491.17	ENST00000295720.10|ENSP00000295720.6|ENSE00001525774.1|2|Q6ZWH5.156,ENST00000383771.8|ENSP00000373281.4|ENSE00001525774.1|2|Q6ZWH5.156
chr3	+	37014432	37014544	37014478	37014544	MLH1	ENSG00000076242.16	ENST00000455445.6|ENSP00000398272.2|ENSE00003474355.1|9|P40692.235,ENST00000458205.6|ENSP00000402667.2|ENSE00003474355.1|10|P40692.235,ENST00000536378.5|ENSP00000444286.2|ENSE00003474355.1|8|P40692.235,ENST00000539477.6|ENSP00000443665.1|ENSE00003474355.1|8|P40692.235,ENST00000674019.1|ENSP00000501081.1|ENSE00003474355.1|10|P40692.235
chr3	+	40481863	40482016	40481937	40482016	ZNF619	ENSG00000177873.14	ENST00000314686.9|ENSP00000322529.5|ENSE00003537026.1|3|Q8N2I2.151
chr3	+	41224021	41224081	41224069	41224081	CTNNB1	ENSG00000168036.18	ENST00000349496.11|ENSP00000344456.5|ENSE00003554494.1|2|P35222.255,ENST00000396183.7|ENSP00000379486.3|ENSE00003554494.1|2|P35222.255,ENST00000396185.8|ENSP00000379488.3|ENSE00003554494.1|2|P35222.255,ENST00000405570.6|ENSP00000385604.1|ENSE00003554494.1|3|P35222.255,ENST00000431914.6|ENSP00000412219.2|ENSE00003554494.1|2|P35222.255,ENST00000433400.6|ENSP00000387455.2|ENSE00003554494.1|2|P35222.…
chr3	+	42513749	42513854	42513794	42513854	VIPR1	ENSG00000114812.13	ENST00000433647.5|ENSP00000394950.1|ENSE00003528733.1|3|P32241.198
chr3	+	43303098	43303792	43303204	43303792	SNRK	ENSG00000163788.14	ENST00000296088.12|ENSP00000296088.7|ENSE00001078234.3|3|Q9NRH2.175,ENST00000429705.6|ENSP00000411375.2|ENSE00001078234.3|2|Q9NRH2.175,ENST00000454177.5|ENSP00000401246.1|ENSE00001078234.3|4|Q9NRH2.175
chr3	-	45837927	45838051	45837927	45838003	LZTFL1	ENSG00000163818.20	ENST00000684620.1|ENSP00000506925.1|ENSE00003535553.1|3|Q9NQ48.148
chr3	+	46264387	46264455	46264404	46264455	CCR3	ENSG00000183625.16	ENST00000545097.1|ENSP00000441600.1|ENSE00003543136.1|2|P51677.193
chr3	-	48298427	48298523	48298427	48298516	NME6	ENSG00000172113.10	ENST00000415053.5|ENSP00000399582.1|ENSE00003556954.1|3|O75414.181,ENST00000415644.5|ENSP00000394232.1|ENSE00003556954.1|2|O75414.181,ENST00000435684.5|ENSP00000393261.1|ENSE00003556954.1|2|O75414.181,ENST00000442597.6|ENSP00000406642.1|ENSE00003556954.1|2|O75414.181,ENST00000451657.6|ENSP00000407933.1|ENSE00003556954.1|2|O75414.181,ENST00000452211.5|ENSP00000392352.1|ENSE00003556954.1|3|O75414.1…
chr3	+	48372657	48372857	48372768	48372857	FBXW12	ENSG00000164049.14	ENST00000415155.5|ENSP00000414683.1|ENSE00003641700.1|2|Q6X9E4.139
chr3	+	48372684	48372857	48372768	48372857	FBXW12	ENSG00000164049.14	ENST00000296438.9|ENSP00000296438.5|ENSE00001382345.2|2|Q6X9E4.139
chr3	-	48715315	48715527	48715315	48715349	IP6K2	ENSG00000068745.15	ENST00000431721.6|ENSP00000414139.2|ENSE00003509962.1|2|Q9UHH9.170
chr3	-	48715389	48715527	48715389	48715435	IP6K2	ENSG00000068745.15	ENST00000446860.5|ENSP00000399052.1|ENSE00001644733.1|2|Q9UHH9.170
chr3	+	49691130	49691247	49691166	49691247	RNF123	ENSG00000164068.16	ENST00000327697.11|ENSP00000328287.6|ENSE00003485668.1|2|Q5XPI4.168
chr3	-	49747818	49748168	49747818	49748040	IP6K1	ENSG00000176095.12	ENST00000321599.9|ENSP00000323780.4|ENSE00003509511.1|2|Q92551.167,ENST00000613416.4|ENSP00000482032.1|ENSE00003509511.1|2|Q92551.167
chr3	-	50610373	50610529	50610373	50610443	CISH	ENSG00000114737.16	ENST00000443053.6|ENSP00000409346.2|ENSE00001641322.1|2|Q9NSE2.177
chr3	+	52246974	52247228	52247115	52247228	PPM1M	ENSG00000164088.18	ENST00000296487.8|ENSP00000296487.4|ENSE00003562887.1|3|Q96MI6.158
chr3	+	52290304	52290719	52290343	52290719	GLYCTK	ENSG00000168237.18	ENST00000305690.12|ENSP00000301965.9|ENSE00002316811.1|2|Q8IVS8.151,ENST00000436784.7|ENSP00000389175.2|ENSE00002316811.1|2|Q8IVS8.151,ENST00000473032.5|ENSP00000418951.1|ENSE00002316811.1|2|Q8IVS8.151
chr3	+	66243203	66243312	66243277	66243312	SLC25A26	ENSG00000144741.19	ENST00000336733.10|ENSP00000336801.5|ENSE00003709783.1|2|Q70HW3.140,ENST00000686511.1|ENSP00000509933.1|ENSE00003709783.1|3|Q70HW3.140
chr3	-	75783306	75783364	75783306	75783362	ZNF717	ENSG00000227124.11	ENST00000652011.2|ENSP00000498738.1|ENSE00003513755.1|2|Q9BY31.131
chr3	+	94003659	94003908	94003838	94003908	ARL13B	ENSG00000169379.17	ENST00000535334.5|ENSP00000445145.1|ENSE00003674539.1|2|Q3SXY8.141
chr3	-	98521133	98521437	98521133	98521424	CLDND1	ENSG00000080822.17	ENST00000510545.5|ENSP00000423590.1|ENSE00001796030.1|3|Q9NY35.160
chr3	-	98521133	98521442	98521133	98521424	CLDND1	ENSG00000080822.17	ENST00000341181.11|ENSP00000340247.6|ENSE00003585189.1|2|Q9NY35.160,ENST00000394180.6|ENSP00000377734.2|ENSE00003585189.1|3|Q9NY35.160,ENST00000394185.6|ENSP00000377739.2|ENSE00003585189.1|3|Q9NY35.160,ENST00000503004.5|ENSP00000421226.1|ENSE00003585189.1|2|Q9NY35.160,ENST00000513287.5|ENSP00000426869.1|ENSE00003585189.1|2|Q9NY35.160
chr3	+	108328270	108328347	108328304	108328347	HHLA2	ENSG00000114455.15	ENST00000467562.5|ENSP00000418345.1|ENSE00003466629.1|3|Q9UM44.164
chr3	+	114065237	114065457	114065258	114065457	QTRT2	ENSG00000151576.10	ENST00000281273.8|ENSP00000281273.4|ENSE00003670031.1|3|Q9H974.169
chr3	-	114380777	114380940	114380777	114380787	ZBTB20	ENSG00000181722.18	ENST00000474710.6|ENSP00000419153.1|ENSE00001927190.1|11|Q9HC78.184,ENST00000675478.1|ENSP00000501561.1|ENSE00001927190.1|9|Q9HC78.184,ENST00000676079.1|ENSP00000502480.1|ENSE00001927190.1|4|Q9HC78.184
chr3	+	115663521	115663916	115663779	115663916	GAP43	ENSG00000172020.13	ENST00000393780.3|ENSP00000377372.3|ENSE00001516474.1|2|P17677.209
chr3	+	119186714	119186810	119186742	119186810	UPK1B	ENSG00000114638.8	ENST00000264234.8|ENSP00000264234.3|ENSE00001012107.1|2|O75841.165
chr3	+	122091601	122091650	122091605	122091650	CD86	ENSG00000114013.16	ENST00000264468.9|ENSP00000264468.6|ENSE00003610807.1|2|P42081.208,ENST00000393627.6|ENSP00000377248.2|ENSE00003610807.1|2|P42081.208
chr3	+	122103512	122103847	122103694	122103847	CD86	ENSG00000114013.16	ENST00000469710.5|ENSP00000418988.1|ENSE00003648646.1|2|P42081.208
chr3	-	122961140	122961301	122961140	122961263	SEMA5B	ENSG00000082684.16	ENST00000357599.8|ENSP00000350215.3|ENSE00003644198.1|2|Q9P283.174,ENST00000616742.4|ENSP00000479602.1|ENSE00003644198.1|2|Q9P283.174
chr3	-	125313308	125313656	125313308	125313640	ZNF148	ENSG00000163848.21	ENST00000360647.9|ENSP00000353863.4|ENSE00001270515.2|4|Q9UQR1.196,ENST00000484491.5|ENSP00000420335.1|ENSE00001270515.2|4|Q9UQR1.196,ENST00000485866.5|ENSP00000420448.1|ENSE00001270515.2|5|Q9UQR1.196,ENST00000492394.5|ENSP00000419322.1|ENSE00001270515.2|3|Q9UQR1.196
chr3	-	126050943	126051050	126050943	126050972	SLC41A3	ENSG00000114544.17	ENST00000508835.5|ENSP00000427409.1|ENSE00003613325.1|2|Q96GZ6.153
chr3	-	126067947	126068246	126067947	126068219	SLC41A3	ENSG00000114544.17	ENST00000315891.10|ENSP00000326070.6|ENSE00003680006.1|2|Q96GZ6.153,ENST00000346785.9|ENSP00000264471.6|ENSE00003680006.1|2|Q96GZ6.153,ENST00000360370.9|ENSP00000353533.4|ENSE00003680006.1|2|Q96GZ6.153
chr3	+	127922950	127924131	127923062	127924131	KBTBD12	ENSG00000187715.13	ENST00000405109.5|ENSP00000385957.1|ENSE00001547256.1|2|Q3ZCT8.129
chr3	+	128795360	128795420	128795368	128795420	RAB7A	ENSG00000075785.14	ENST00000265062.8|ENSP00000265062.3|ENSE00003489442.1|2|P51149.226,ENST00000674589.1|ENSP00000502088.1|ENSE00003489442.1|2|P51149.226,ENST00000675342.1|ENSP00000502486.1|ENSE00003489442.1|3|P51149.226,ENST00000675497.1|ENSP00000502000.1|ENSE00003489442.1|2|P51149.226,ENST00000676214.1|ENSP00000501618.1|ENSE00003489442.1|2|P51149.226
chr3	+	129464635	129464781	129464669	129464781	IFT122	ENSG00000163913.14	ENST00000693233.1|ENSP00000509186.1|ENSE00003645860.1|3|Q9HBG6.176
chr3	+	130894590	130894775	130894770	130894775	ATP2C1	ENSG00000017260.20	ENST00000510168.6|ENSP00000427461.1|ENSE00001344630.3|2|P98194.219,ENST00000533801.6|ENSP00000432956.3|ENSE00001344630.3|2|P98194.219
chr3	+	130894708	130894775	130894770	130894775	ATP2C1	ENSG00000017260.20	ENST00000508532.5|ENSP00000424783.1|ENSE00002048863.1|2|P98194.219
chr3	-	133885535	133885665	133885535	133885565	RAB6B	ENSG00000154917.11	ENST00000486858.5|ENSP00000419381.1|ENSE00001911832.1|2|Q9NRW1.201
chr3	+	134495296	134495364	134495321	134495364	CEP63	ENSG00000182923.20	ENST00000332047.10|ENSP00000328382.5|ENSE00003614136.1|2|Q96MT8.157,ENST00000354446.7|ENSP00000346432.3|ENSE00003614136.1|2|Q96MT8.157,ENST00000383229.8|ENSP00000372716.3|ENSE00003614136.1|2|Q96MT8.157,ENST00000512894.6|ENSP00000423225.2|ENSE00003614136.1|2|Q96MT8.157,ENST00000513612.7|ENSP00000426129.1|ENSE00003614136.1|3|Q96MT8.157,ENST00000606977.5|ENSP00000475903.1|ENSE00003614136.1|2|Q96MT8.…
chr3	+	136001059	136003493	136001499	136003493	PPP2R3A	ENSG00000073711.11	ENST00000264977.8|ENSP00000264977.3|ENSE00001183986.5|2|Q06190.192
chr3	+	138188401	138188530	138188528	138188530	ARMC8	ENSG00000114098.18	ENST00000358441.6|ENSP00000351221.2|ENSE00003557427.1|2|Q8IUR7.167
chr3	+	138188455	138188530	138188528	138188530	ARMC8	ENSG00000114098.18	ENST00000471453.5|ENSP00000420440.1|ENSE00003635864.1|2|Q8IUR7.167,ENST00000481646.5|ENSP00000420333.1|ENSE00003635864.1|2|Q8IUR7.167
chr3	+	138372866	138373076	138372884	138373076	MRAS	ENSG00000158186.13	ENST00000289104.8|ENSP00000289104.4|ENSE00001355734.3|2|O14807.199,ENST00000423968.7|ENSP00000389682.2|ENSE00001355734.3|2|O14807.199,ENST00000474559.1|ENSP00000418356.1|ENSE00001355734.3|2|O14807.199
chr3	-	138572859	138572914	138572859	138572873	CEP70	ENSG00000114107.9	ENST00000474781.5|ENSP00000419833.1|ENSE00001844629.1|3|Q8NHQ1.165
chr3	-	138572859	138572932	138572859	138572927	CEP70	ENSG00000114107.9	ENST00000264982.8|ENSP00000264982.3|ENSE00003800729.1|3|Q8NHQ1.165,ENST00000481834.5|ENSP00000417465.1|ENSE00003800729.1|3|Q8NHQ1.165
chr3	-	138572859	138572984	138572859	138572927	CEP70	ENSG00000114107.9	ENST00000464035.5|ENSP00000419743.1|ENSE00001950076.1|2|Q8NHQ1.165,ENST00000484888.5|ENSP00000419231.1|ENSE00001950076.1|3|Q8NHQ1.165
chr3	+	138610604	138611037	138610958	138611037	FAIM	ENSG00000158234.13	ENST00000338446.8|ENSP00000342805.4|ENSE00003643471.1|2|Q9NVQ4.149
chr3	+	138619711	138619770	138619727	138619770	FAIM	ENSG00000158234.13	ENST00000360570.8|ENSP00000353775.3|ENSE00001495226.1|2|Q9NVQ4.149
chr3	+	139343956	139344198	139344027	139344198	MRPS22	ENSG00000175110.14	ENST00000495075.5|ENSP00000418008.1|ENSE00001943565.1|3|P82650.175,ENST00000688697.1|ENSP00000510396.1|ENSE00001943565.1|3|P82650.175
chr3	-	139578872	139579055	139578872	139579053	NMNAT3	ENSG00000163864.18	ENST00000339837.9|ENSP00000340523.5|ENSE00003558451.1|3|Q96T66.160
chr3	-	139627616	139627764	139627616	139627724	NMNAT3	ENSG00000163864.18	ENST00000296202.12|ENSP00000296202.6|ENSE00003638971.1|3|Q96T66.160,ENST00000413939.6|ENSP00000412953.2|ENSE00003638971.1|3|Q96T66.160
chr3	-	142005441	142005544	142005441	142005443	TFDP2	ENSG00000114126.18	ENST00000467072.5|ENSP00000418590.1|ENSE00003652204.1|5|Q14188.205,ENST00000486111.5|ENSP00000420599.1|ENSE00003652204.1|2|Q14188.205,ENST00000495310.5|ENSP00000419036.1|ENSE00003554738.1|2|Q14188.205
chr3	-	146222065	146222092	146222065	146222071	PLSCR4	ENSG00000114698.15	ENST00000354952.7|ENSP00000347038.2|ENSE00003563946.1|2|Q9NRQ2.182,ENST00000446574.6|ENSP00000399315.2|ENSE00003563946.1|2|Q9NRQ2.182,ENST00000493382.5|ENSP00000419040.1|ENSE00003563946.1|4|Q9NRQ2.182
chr3	-	146461834	146461956	146461834	146461873	PLSCR2	ENSG00000163746.13	ENST00000497985.5|ENSP00000420132.1|ENSE00003966067.1|3|Q9NRY7.164
chr3	-	146536540	146536565	146536540	146536552	PLSCR1	ENSG00000188313.13	ENST00000342435.9|ENSP00000345494.4|ENSE00003547587.1|2|O15162.206
chr3	+	152299405	152300367	152300194	152300367	MBNL1	ENSG00000152601.18	ENST00000282486.10|ENSP00000282486.6|ENSE00003572953.1|2|Q9NR56.179,ENST00000324210.10|ENSP00000319429.5|ENSE00003572953.1|2|Q9NR56.179,ENST00000355460.6|ENSP00000347637.2|ENSE00003572953.1|2|Q9NR56.179
chr3	+	158592434	158592581	158592462	158592581	MLF1	ENSG00000178053.21	ENST00000359117.9|ENSP00000352025.5|ENSE00003656683.1|2|P58340.164,ENST00000469452.5|ENSP00000418595.1|ENSE00003656683.1|3|P58340.164,ENST00000471745.5|ENSP00000420134.1|ENSE00003656683.1|3|P58340.164,ENST00000477042.6|ENSP00000419637.2|ENSE00003656683.1|2|P58340.164,ENST00000478894.7|ENSP00000417777.4|ENSE00003656683.1|3|P58340.164,ENST00000482628.5|ENSP00000417141.1|ENSE00003656683.1|3|P58340.1…
chr3	-	167720062	167720273	167720062	167720157	PDCD10	ENSG00000114209.15	ENST00000392750.7|ENSP00000376506.2|ENSE00003550733.1|3|Q9BUL8.165,ENST00000461494.5|ENSP00000420021.1|ENSE00003550733.1|2|Q9BUL8.165,ENST00000470131.5|ENSP00000417202.1|ENSE00003550733.1|3|Q9BUL8.165,ENST00000473645.6|ENSP00000418317.2|ENSE00003550733.1|3|Q9BUL8.165,ENST00000497056.6|ENSP00000420553.2|ENSE00003550733.1|2|Q9BUL8.165
chr3	-	169144997	169145058	169144997	169144999	MECOM	ENSG00000085276.19	ENST00000264674.7|ENSP00000264674.3|ENSE00003659832.1|2|Q03112.206
chr3	-	177064920	177065022	177064920	177064977	TBL1XR1	ENSG00000177565.19	ENST00000430069.5|ENSP00000405574.1|ENSE00001072449.4|3|Q9BZK7.193,ENST00000457928.7|ENSP00000413251.3|ENSE00001072449.4|3|Q9BZK7.193
chr3	-	179898142	179898246	179898142	179898210	PEX5L	ENSG00000114757.19	ENST00000464614.5|ENSP00000417270.1|ENSE00003490762.1|3|Q8IYB4.165,ENST00000476138.5|ENSP00000420555.1|ENSE00003490762.1|3|Q8IYB4.165
chr3	-	180988023	180988096	180988023	180988076	DNAJC19	ENSG00000205981.9	ENST00000479269.5|ENSP00000419191.1|ENSE00003622378.1|3|Q96DA6.162,ENST00000491873.5|ENSP00000420767.1|ENSE00003622378.1|2|Q96DA6.162
chr3	+	184315763	184315856	184315797	184315856	EIF4G1	ENSG00000114867.22	ENST00000342981.8|ENSP00000343450.4|ENSE00003589203.1|2|Q04637.234,ENST00000346169.7|ENSP00000316879.5|ENSE00003589203.1|3|Q04637.234,ENST00000352767.7|ENSP00000338020.4|ENSE00003589203.1|2|Q04637.234,ENST00000382330.7|ENSP00000371767.3|ENSE00003589203.1|3|Q04637.234
chr3	+	184316072	184316218	184316192	184316218	EIF4G1	ENSG00000114867.22	ENST00000414031.5|ENSP00000391935.1|ENSE00003696938.1|4|Q04637.234
chr3	+	184317321	184317497	184317435	184317497	EIF4G1	ENSG00000114867.22	ENST00000392537.6|ENSP00000376320.2|ENSE00003698968.1|2|Q04637.234
chr3	+	184341724	184341817	184341748	184341817	FAM131A	ENSG00000175182.15	ENST00000340957.9|ENSP00000340974.5|ENSE00003546447.1|3|Q6UXB0.121,ENST00000450976.5|ENSP00000388551.1|ENSE00003546447.1|4|Q6UXB0.121,ENST00000453072.5|ENSP00000390588.1|ENSE00003546447.1|2|Q6UXB0.121
chr3	+	184362873	184363565	184363493	184363565	POLR2H	ENSG00000163882.10	ENST00000456318.6|ENSP00000392913.1|ENSE00001787687.1|2|P52434.213
chr3	+	185329074	185329249	185329207	185329249	MAP3K13	ENSG00000073803.14	ENST00000443863.5|ENSP00000409325.1|ENSE00001727364.1|2|O43283.178
chr3	+	185428497	185429056	185428582	185429056	MAP3K13	ENSG00000073803.14	ENST00000265026.8|ENSP00000265026.3|ENSE00001255121.3|2|O43283.178,ENST00000424227.5|ENSP00000399910.1|ENSE00001255121.3|3|O43283.178
chr3	-	186563994	186564372	186563994	186564329	TBCCD1	ENSG00000113838.13	ENST00000338733.10|ENSP00000341652.5|ENSE00001371729.1|2|Q9NVR7.157,ENST00000424280.5|ENSP00000411253.1|ENSE00001371729.1|2|Q9NVR7.157
chr3	+	187042654	187043310	187042704	187043310	ST6GAL1	ENSG00000073849.16	ENST00000169298.8|ENSP00000169298.3|ENSE00001140520.1|4|P15907.213,ENST00000448044.5|ENSP00000389337.1|ENSE00001140520.1|3|P15907.213,ENST00000677292.1|ENSP00000503457.1|ENSE00001140520.1|6|P15907.213
chr3	+	190564289	190564353	190564290	190564353	IL1RAP	ENSG00000196083.11	ENST00000072516.7|ENSP00000072516.3|ENSE00001380307.1|2|Q9NPH3.182,ENST00000317757.8|ENSP00000314807.3|ENSE00001380307.1|3|Q9NPH3.182,ENST00000422485.5|ENSP00000409352.1|ENSE00001380307.1|3|Q9NPH3.182,ENST00000422940.5|ENSP00000387371.1|ENSE00001380307.1|2|Q9NPH3.182,ENST00000439062.6|ENSP00000401132.1|ENSE00001380307.1|4|Q9NPH3.182,ENST00000447382.6|ENSP00000390541.1|ENSE00001380307.1|3|Q9NPH3.1…
chr3	-	195175631	195175853	195175631	195175673	XXYLT1	ENSG00000173950.16	ENST00000437101.5|ENSP00000409865.1|ENSE00001602984.1|3|Q8NBI6.136
chr3	-	196560996	196561491	196560996	196561475	WDR53	ENSG00000185798.8	ENST00000332629.7|ENSP00000328079.5|ENSE00003787782.1|3|Q7Z5U6.148
chr3	+	196885151	196886694	196885182	196886694	SENP5	ENSG00000119231.11	ENST00000323460.10|ENSP00000327197.5|ENSE00001245113.3|2|Q96HI0.154,ENST00000445299.6|ENSP00000390231.2|ENSE00001245113.3|2|Q96HI0.154
chr3	-	197546361	197546486	197546361	197546443	BDH1	ENSG00000161267.12	ENST00000358186.6|ENSP00000350914.2|ENSE00003633643.1|2|Q02338.198,ENST00000392378.6|ENSP00000376183.2|ENSE00003633643.1|2|Q02338.198,ENST00000392379.6|ENSP00000376184.1|ENSE00003633643.1|3|Q02338.198
chr3	+	197755670	197755834	197755810	197755834	FYTTD1	ENSG00000122068.13	ENST00000415708.6|ENSP00000393746.2|ENSE00003650171.1|2|Q96QD9.141
chr4	+	677922	678029	678027	678029	MYL5	ENSG00000215375.7	ENST00000400159.7|ENSP00000383023.2|ENSE00001541808.1|3|Q02045.168
chr4	+	947709	947892	947740	947892	TMEM175	ENSG00000127419.17	ENST00000264771.9|ENSP00000264771.4|ENSE00003490837.1|2|Q9BSA9.132
chr4	-	1241325	1241519	1241325	1241331	CTBP1	ENSG00000159692.17	ENST00000382952.8|ENSP00000372411.3|ENSE00001533155.1|2|Q13363.229
chr4	+	6277451	6277687	6277456	6277687	WFS1	ENSG00000109501.15	ENST00000226760.5|ENSP00000226760.1|ENSE00003467547.1|2|O76024.206
chr4	+	6277455	6277687	6277456	6277687	WFS1	ENSG00000109501.15	ENST00000503569.5|ENSP00000423337.1|ENSE00002067768.1|2|O76024.206
chr4	-	6413903	6414031	6413903	6413921	PPP2R2C	ENSG00000074211.14	ENST00000515571.5|ENSP00000422374.1|ENSE00002036307.1|2|Q9Y2T4.180
chr4	+	8205167	8205366	8205195	8205366	SH3TC1	ENSG00000125089.18	ENST00000245105.8|ENSP00000245105.3|ENSE00003603573.1|2|Q8TE82.149,ENST00000457650.7|ENSP00000390311.3|ENSE00003603573.1|3|Q8TE82.149
chr4	-	24894992	24895118	24894992	24895054	CCDC149	ENSG00000181982.20	ENST00000389609.8|ENSP00000374260.4|ENSE00002083563.1|2|Q6ZUS6.113
chr4	+	26320700	26320815	26320757	26320815	RBPJ	ENSG00000168214.22	ENST00000342295.6|ENSP00000345206.1|ENSE00001372116.1|2|Q06330.209,ENST00000512671.6|ENSP00000423644.2|ENSE00001372116.1|2|Q06330.209
chr4	+	26362446	26362628	26362612	26362628	RBPJ	ENSG00000168214.22	ENST00000348160.9|ENSP00000339699.5|ENSE00003599569.1|2|Q06330.209,ENST00000505958.6|ENSP00000426872.2|ENSE00003599569.1|2|Q06330.209,ENST00000680928.1|ENSP00000505493.1|ENSE00003599569.1|2|Q06330.209,ENST00000681093.1|ENSP00000504964.1|ENSE00003599569.1|2|Q06330.209
chr4	+	38878071	38878426	38878079	38878426	FAM114A1	ENSG00000197712.12	ENST00000358869.5|ENSP00000351740.2|ENSE00001077154.4|3|Q8IWE2.127
chr4	+	39062559	39063035	39062653	39063035	KLHL5	ENSG00000109790.18	ENST00000261425.7|ENSP00000261425.3|ENSE00001375553.2|2|Q96PQ7.170
chr4	+	39075965	39076147	39076005	39076147	KLHL5	ENSG00000109790.18	ENST00000508137.6|ENSP00000423080.2|ENSE00003622896.1|2|Q96PQ7.170
chr4	-	39458394	39458440	39458394	39458439	RPL9	ENSG00000163682.17	ENST00000295955.14|ENSP00000346022.7|ENSE00003674466.1|2|P32969.221
chr4	-	39458394	39458598	39458394	39458439	RPL9	ENSG00000163682.17	ENST00000645496.2|ENSP00000494697.1|ENSE00001732524.2|2|P32969.221
chr4	-	39510661	39510861	39510661	39510834	UGDH	ENSG00000109814.12	ENST00000507089.5|ENSP00000426560.1|ENSE00003522037.1|3|O60701.200
chr4	-	39521351	39521519	39521351	39521512	UGDH	ENSG00000109814.12	ENST00000316423.11|ENSP00000319501.6|ENSE00003477877.1|2|O60701.200,ENST00000501493.6|ENSP00000422909.1|ENSE00003477877.1|2|O60701.200,ENST00000506179.5|ENSP00000421757.1|ENSE00003477877.1|2|O60701.200
chr4	-	44718309	44718410	44718309	44718324	GNPDA2	ENSG00000163281.12	ENST00000507534.5|ENSP00000427423.1|ENSE00003600712.1|2|Q8TDQ7.151
chr4	-	44722084	44722242	44722084	44722207	GNPDA2	ENSG00000163281.12	ENST00000295448.8|ENSP00000295448.3|ENSE00001072995.1|2|Q8TDQ7.151,ENST00000507917.5|ENSP00000425868.1|ENSE00001072995.1|2|Q8TDQ7.151,ENST00000509756.1|ENSP00000424061.1|ENSE00001072995.1|2|Q8TDQ7.151
chr4	+	48832620	48832682	48832625	48832682	OCIAD1	ENSG00000109180.15	ENST00000264312.12|ENSP00000264312.7|ENSE00003555010.1|2|Q9NX40.164,ENST00000381473.7|ENSP00000370882.3|ENSE00003555010.1|2|Q9NX40.164,ENST00000396448.6|ENSP00000379725.2|ENSE00003555010.1|2|Q9NX40.164,ENST00000425583.6|ENSP00000416943.2|ENSE00003555010.1|2|Q9NX40.164,ENST00000444354.6|ENSP00000399656.2|ENSE00003555010.1|2|Q9NX40.164,ENST00000508293.5|ENSP00000423002.1|ENSE00003555010.1|2|Q9NX40.…
chr4	-	56382477	56382597	56382477	56382527	AASDH	ENSG00000157426.14	ENST00000513376.5|ENSP00000423760.1|ENSE00003484880.1|2|Q4L235.132
chr4	-	56384070	56384341	56384070	56384299	AASDH	ENSG00000157426.14	ENST00000205214.11|ENSP00000205214.6|ENSE00003500457.1|2|Q4L235.132,ENST00000451613.5|ENSP00000409656.1|ENSE00003500457.1|2|Q4L235.132,ENST00000502617.1|ENSP00000421171.1|ENSE00003500457.1|2|Q4L235.132
chr4	-	56657775	56657899	56657775	56657816	HOPX	ENSG00000171476.22	ENST00000420433.6|ENSP00000396275.1|ENSE00003463578.1|2|Q9BPY8.158,ENST00000554144.5|ENSP00000450527.1|ENSE00003463578.1|2|Q9BPY8.158
chr4	+	70741627	70741680	70741662	70741680	RUFY3	ENSG00000018189.13	ENST00000502653.5|ENSP00000425400.1|ENSE00003643630.1|2|Q7L099.139
chr4	+	70950700	70950811	70950783	70950811	MOB1B	ENSG00000173542.9	ENST00000396051.2|ENSP00000379366.2|ENSE00001602504.1|2|Q7L9L4.156
chr4	+	72068913	72069023	72069022	72069023	NPFFR2	ENSG00000056291.19	ENST00000395999.5|ENSP00000379321.1|ENSE00002170958.1|2|Q9Y5X5.179
chr4	+	72128585	72128919	72128592	72128919	NPFFR2	ENSG00000056291.19	ENST00000308744.12|ENSP00000307822.7|ENSE00003652596.1|2|Q9Y5X5.179,ENST00000358749.3|ENSP00000351599.3|ENSE00003652596.1|2|Q9Y5X5.179
chr4	-	73611731	73611829	73611731	73611795	RASSF6	ENSG00000169435.14	ENST00000307439.10|ENSP00000303877.5|ENSE00003571448.1|2|Q6ZTQ3.141,ENST00000395777.6|ENSP00000379123.2|ENSE00003571448.1|2|Q6ZTQ3.141
chr4	+	75515433	75515532	75515453	75515532	THAP6	ENSG00000174796.12	ENST00000311638.7|ENSP00000309007.3|ENSE00003473177.1|2|Q8TBB0.150,ENST00000380837.7|ENSP00000370217.3|ENSE00003473177.1|2|Q8TBB0.150,ENST00000507556.5|ENSP00000427651.1|ENSE00003473177.1|2|Q8TBB0.150,ENST00000514480.1|ENSP00000423720.1|ENSE00003473177.1|2|Q8TBB0.150
chr4	-	75661931	75662049	75661931	75662025	G3BP2	ENSG00000138757.15	ENST00000357854.7|ENSP00000350518.3|ENSE00001284875.1|2|Q9UN86.206,ENST00000359707.9|ENSP00000352738.4|ENSE00001284875.1|2|Q9UN86.206,ENST00000395719.7|ENSP00000379069.3|ENSE00001284875.1|2|Q9UN86.206,ENST00000676470.1|ENSP00000503688.1|ENSE00001284875.1|4|Q9UN86.206,ENST00000676584.1|ENSP00000504496.1|ENSE00001284875.1|3|Q9UN86.206,ENST00000676666.1|ENSP00000503496.1|ENSE00001284875.1|3|Q9UN86.2…
chr4	-	75661931	75662073	75661931	75662025	G3BP2	ENSG00000138757.15	ENST00000676974.1|ENSP00000503669.1|ENSE00002019038.1|2|Q9UN86.206
chr4	+	76995781	76995938	76995882	76995938	SEPTIN11	ENSG00000138758.12	ENST00000510515.5|ENSP00000422896.1|ENSE00002056879.1|3|Q9NVA2.179
chr4	-	82881858	82881937	82881858	82881936	SEC31A	ENSG00000138674.17	ENST00000355196.6|ENSP00000347329.2|ENSE00003661968.1|4|O94979.184,ENST00000448323.5|ENSP00000400926.1|ENSE00003661968.1|2|O94979.184,ENST00000509142.5|ENSP00000426569.1|ENSE00003661968.1|2|O94979.184
chr4	-	82881858	82881940	82881858	82881936	SEC31A	ENSG00000138674.17	ENST00000311785.11|ENSP00000309070.7|ENSE00003699314.1|2|O94979.184,ENST00000348405.8|ENSP00000337602.5|ENSE00003699314.1|2|O94979.184,ENST00000395310.7|ENSP00000378721.2|ENSE00003699314.1|2|O94979.184,ENST00000505984.5|ENSP00000424451.1|ENSE00003699314.1|2|O94979.184,ENST00000508502.5|ENSP00000424635.1|ENSE00003699314.1|2|O94979.184,ENST00000513858.5|ENSP00000426886.1|ENSE00003699314.1|2|O94979.…
chr4	-	83107804	83107950	83107804	83107921	PLAC8	ENSG00000145287.11	ENST00000311507.9|ENSP00000309509.4|ENSE00001237646.2|2|Q9NZF1.133,ENST00000411416.6|ENSP00000412230.2|ENSE00001237646.2|2|Q9NZF1.133,ENST00000426923.2|ENSP00000399700.2|ENSE00001237646.2|2|Q9NZF1.133,ENST00000505406.5|ENSP00000422526.1|ENSE00001237646.2|5|Q9NZF1.133
chr4	-	86159298	86159467	86159298	86159419	MAPK10	ENSG00000109339.24	ENST00000395166.6|ENSP00000378595.1|ENSE00003606869.1|4|P53779.227,ENST00000638225.1|ENSP00000491866.1|ENSE00003606869.1|4|P53779.227,ENST00000639175.1|ENSP00000491160.1|ENSE00003606869.1|5|P53779.227,ENST00000639242.1|ENSP00000491089.1|ENSE00003606869.1|4|P53779.227,ENST00000641110.1|ENSP00000493163.1|ENSE00003606869.1|5|P53779.227,ENST00000641283.1|ENSP00000493444.1|ENSE00003606869.1|4|P53779.2…
chr4	-	86194336	86194407	86194336	86194401	MAPK10	ENSG00000109339.24	ENST00000395157.9|ENSP00000378586.4|ENSE00003470811.1|3|P53779.227,ENST00000515400.3|ENSP00000424154.3|ENSE00003470811.1|3|P53779.227,ENST00000515650.2|ENSP00000492204.1|ENSE00003470811.1|5|P53779.227,ENST00000638313.1|ENSP00000492292.1|ENSE00003470811.1|3|P53779.227,ENST00000639234.1|ENSP00000491306.1|ENSE00003470811.1|5|P53779.227,ENST00000640858.1|ENSP00000491122.1|ENSE00003470811.1|3|P53779.2…
chr4	-	88278144	88278642	88278144	88278583	PPM1K	ENSG00000163644.15	ENST00000608933.6|ENSP00000477341.1|ENSE00003710874.1|2|Q8N3J5.157
chr4	-	99143166	99143305	99143166	99143240	ADH4	ENSG00000198099.10	ENST00000505590.5|ENSP00000425416.1|ENSE00002077509.1|2|P08319.211,ENST00000508393.5|ENSP00000424630.1|ENSE00002077509.1|2|P08319.211
chr4	+	99574809	99574970	99574910	99574970	MTTP	ENSG00000138823.14	ENST00000457717.6|ENSP00000400821.1|ENSE00003912597.1|2|P55157.187
chr4	+	101829808	101830206	101829828	101830206	BANK1	ENSG00000153064.12	ENST00000444316.2|ENSP00000388817.2|ENSE00003547082.1|2|Q8NDB2.144
chr4	-	102826485	102826636	102826485	102826508	UBE2D3	ENSG00000109332.20	ENST00000338145.7|ENSP00000337208.3|ENSE00003638329.1|2|P61077.184,ENST00000349311.12|ENSP00000344069.8|ENSE00003638329.1|2|P61077.184,ENST00000394801.8|ENSP00000378280.4|ENSE00003638329.1|2|P61077.184,ENST00000394803.9|ENSP00000378282.5|ENSE00003638329.1|2|P61077.184,ENST00000453744.7|ENSP00000396901.2|ENSE00003638329.1|2|P61077.184
chr4	-	102826485	102826844	102826485	102826508	UBE2D3	ENSG00000109332.20	ENST00000321805.11|ENSP00000318494.7|ENSE00001519643.1|2|P61077.184,ENST00000394804.6|ENSP00000378283.2|ENSE00001519643.1|2|P61077.184
chr4	+	106324985	106325118	106325010	106325118	AIMP1	ENSG00000164022.18	ENST00000358008.7|ENSP00000350699.3|ENSE00003633403.1|2|Q12904.201,ENST00000671868.1|ENSP00000499850.1|ENSE00003633403.1|3|Q12904.201,ENST00000671960.1|ENSP00000500025.1|ENSE00003633403.1|2|Q12904.201,ENST00000672285.1|ENSP00000500668.1|ENSE00003633403.1|2|Q12904.201,ENST00000672328.1|ENSP00000500159.1|ENSE00003633403.1|2|Q12904.201,ENST00000672337.1|ENSP00000499921.1|ENSE00003633403.1|3|Q12904.2…
chr4	+	112644668	112644871	112644670	112644871	LARP7	ENSG00000174720.18	ENST00000344442.10|ENSP00000344950.5|ENSE00003576461.1|2|Q4G0J3.161,ENST00000509061.5|ENSP00000422626.2|ENSE00003576461.1|4|Q4G0J3.161,ENST00000651579.1|ENSP00000499190.1|ENSE00003576461.1|3|Q4G0J3.161
chr4	-	124710000	124711274	124710000	124710511	ANKRD50	ENSG00000151458.12	ENST00000504087.6|ENSP00000425658.1|ENSE00002032218.1|2|Q9ULJ7.167
chr4	-	127965072	127965208	127965072	127965133	MFSD8	ENSG00000164073.11	ENST00000296468.8|ENSP00000296468.3|ENSE00001180306.3|2|Q8NHS3.159
chr4	-	141053666	141053731	141053666	141053726	RNF150	ENSG00000170153.11	ENST00000420921.6|ENSP00000394581.2|ENSE00001481363.1|2|Q9ULK6.144
chr4	+	141721059	141721177	141721149	141721177	IL15	ENSG00000164136.17	ENST00000477265.5|ENSP00000436914.1|ENSE00001890197.1|3|P40933.188,ENST00000514653.5|ENSP00000422271.1|ENSE00001890197.1|6|P40933.188
chr4	-	144120490	144120588	144120490	144120547	GYPA	ENSG00000170180.22	ENST00000642713.1|ENSP00000494092.1|ENSE00003812641.1|3|P02724.222,ENST00000646447.1|ENSP00000495922.1|ENSE00003812641.1|3|P02724.222
chr4	+	147485612	147486101	147485682	147486101	EDNRA	ENSG00000151617.17	ENST00000324300.10|ENSP00000315011.5|ENSE00001000667.4|2|P25101.215,ENST00000358556.8|ENSP00000351359.4|ENSE00001000667.4|2|P25101.215,ENST00000651419.1|ENSP00000498969.1|ENSE00001000667.4|2|P25101.215
chr4	+	147532506	147532704	147532633	147532704	EDNRA	ENSG00000151617.17	ENST00000511804.5|ENSP00000425354.1|ENSE00003534376.1|3|P25101.215,ENST00000648866.1|ENSP00000496976.1|ENSE00003534376.1|4|P25101.215
chr4	+	153270335	153270519	153270386	153270519	TRIM2	ENSG00000109654.16	ENST00000674874.1|ENSP00000502519.1|ENSE00003781486.1|2|Q9C040.181,ENST00000675159.1|ENSP00000501792.1|ENSE00003781486.1|2|Q9C040.181,ENST00000675384.1|ENSP00000502114.1|ENSE00003781486.1|3|Q9C040.181,ENST00000675835.1|ENSP00000501951.1|ENSE00003781486.1|3|Q9C040.181,ENST00000676172.1|ENSP00000501822.1|ENSE00003781486.1|2|Q9C040.181,ENST00000676458.1|ENSP00000501994.1|ENSE00003781486.1|2|Q9C040.1…
chr4	+	153270338	153270519	153270386	153270519	TRIM2	ENSG00000109654.16	ENST00000437508.7|ENSP00000415812.2|ENSE00003798284.1|2|Q9C040.181,ENST00000674876.1|ENSP00000501652.1|ENSE00003798284.1|2|Q9C040.181,ENST00000674976.1|ENSP00000502356.1|ENSE00003798284.1|3|Q9C040.181,ENST00000675054.1|ENSP00000502543.1|ENSE00003798284.1|3|Q9C040.181,ENST00000675293.1|ENSP00000502348.1|ENSE00003798284.1|2|Q9C040.181,ENST00000675315.1|ENSP00000502676.1|ENSE00003798284.1|2|Q9C040.1…
chr4	-	155375776	155375870	155375776	155375850	MAP9	ENSG00000164114.19	ENST00000650955.1|ENSP00000498412.1|ENSE00003842253.1|2|Q49MG5.120
chr4	-	155375776	155375914	155375776	155375850	MAP9	ENSG00000164114.19	ENST00000311277.9|ENSP00000310593.4|ENSE00003562281.1|2|Q49MG5.120
chr4	+	155772602	155772753	155772737	155772753	GUCY1B1	ENSG00000061918.14	ENST00000505764.5|ENSP00000426319.1|ENSE00002051969.1|3|Q02153.191
chr4	+	165238778	165238899	165238783	165238899	KLHL2	ENSG00000109466.14	ENST00000538127.5|ENSP00000437526.1|ENSE00003562881.1|3|O95198.179
chr4	+	165333340	165333625	165333371	165333625	MSMO1	ENSG00000052802.13	ENST00000261507.11|ENSP00000261507.6|ENSE00003785190.1|2|Q15800.186
chr4	-	166912620	166912743	166912620	166912742	SPOCK3	ENSG00000196104.11	ENST00000541354.5|ENSP00000444789.1|ENSE00003507481.1|4|Q9BQ16.183
chr4	-	167119794	167119874	167119794	167119838	SPOCK3	ENSG00000196104.11	ENST00000421836.6|ENSP00000411344.2|ENSE00003641198.1|3|Q9BQ16.183
chr4	+	168877723	168878394	168877892	168878394	PALLD	ENSG00000129116.20	ENST00000507735.6|ENSP00000424016.1|ENSE00003672194.1|2|Q8WX93.180
chr4	-	169602514	169602678	169602514	169602630	NEK1	ENSG00000137601.18	ENST00000439128.6|ENSP00000408020.2|ENSE00001352974.1|2|Q96PY6.195,ENST00000507142.6|ENSP00000424757.2|ENSE00001352974.1|3|Q96PY6.195,ENST00000510533.5|ENSP00000427653.1|ENSE00001352974.1|2|Q96PY6.195,ENST00000511633.5|ENSP00000423332.1|ENSE00001352974.1|3|Q96PY6.195,ENST00000512193.5|ENSP00000424938.1|ENSE00001352974.1|3|Q96PY6.195
chr4	-	174508696	174508792	174508696	174508753	HPGD	ENSG00000164120.14	ENST00000510901.5|ENSP00000422418.1|ENSE00003690536.1|4|P15428.211,ENST00000541923.5|ENSP00000438017.1|ENSE00003690536.1|3|P15428.211
chr4	-	175812191	175812249	175812191	175812227	GPM6A	ENSG00000150625.17	ENST00000280187.11|ENSP00000280187.7|ENSE00001403554.2|2|P51674.179
chr4	+	176096463	176096585	176096520	176096585	WDR17	ENSG00000150627.16	ENST00000280190.8|ENSP00000280190.4|ENSE00002298452.1|2|Q8IZU2.147
chr4	+	184657082	184657320	184657141	184657320	PRIMPOL	ENSG00000164306.11	ENST00000314970.11|ENSP00000313816.6|ENSE00001214785.2|3|Q96LW4.142,ENST00000512834.5|ENSP00000425316.1|ENSE00001214785.2|3|Q96LW4.142
chr4	+	184657085	184657320	184657141	184657320	PRIMPOL	ENSG00000164306.11	ENST00000503752.5|ENSP00000420860.1|ENSE00002027229.1|3|Q96LW4.142
chr4	-	184803320	184803546	184803320	184803514	ACSL1	ENSG00000151726.16	ENST00000281455.7|ENSP00000281455.2|ENSE00003524468.1|2|P33121.201,ENST00000504342.5|ENSP00000425006.1|ENSE00003524468.1|2|P33121.201,ENST00000513317.5|ENSP00000426150.1|ENSE00003524468.1|2|P33121.201,ENST00000515030.5|ENSP00000422607.1|ENSE00003524468.1|2|P33121.201
chr4	-	185676997	185677638	185676997	185677488	SORBS2	ENSG00000154556.20	ENST00000437304.6|ENSP00000396008.2|ENSE00003974942.1|5|O94875.186
chr4	-	185684754	185684842	185684754	185684814	SORBS2	ENSG00000154556.20	ENST00000449407.6|ENSP00000397262.2|ENSE00001757508.1|4|O94875.186
chr4	-	185684754	185684846	185684754	185684814	SORBS2	ENSG00000154556.20	ENST00000319471.13|ENSP00000322182.9|ENSE00003974943.1|3|O94875.186
chr4	-	185690562	185690611	185690562	185690571	SORBS2	ENSG00000154556.20	ENST00000355634.9|ENSP00000347852.5|ENSE00003963692.1|4|O94875.186,ENST00000393528.7|ENSP00000377162.3|ENSE00003963692.1|3|O94875.186
chr5	+	34688068	34688248	34688204	34688248	RAI14	ENSG00000039560.14	ENST00000515799.5|ENSP00000427123.1|ENSE00002027101.1|4|Q9P0K7.169
chr5	-	35988450	35988551	35988450	35988483	UGT3A1	ENSG00000145626.12	ENST00000333811.5|ENSP00000328033.4|ENSE00003583392.1|2|Q6NUS8.142,ENST00000625798.2|ENSP00000487376.1|ENSE00003583392.1|3|Q6NUS8.142
chr5	-	43453658	43454043	43453658	43453969	TMEM267	ENSG00000151881.15	ENST00000397080.8|ENSP00000380270.3|ENSE00001307550.1|2|Q0VDI3.107,ENST00000500337.6|ENSP00000426067.1|ENSE00001307550.1|4|Q0VDI3.107,ENST00000512085.5|ENSP00000422881.1|ENSE00001307550.1|3|Q0VDI3.107
chr5	+	43609143	43609346	43609196	43609346	NNT	ENSG00000112992.18	ENST00000264663.9|ENSP00000264663.5|ENSE00001148802.4|2|Q13423.207,ENST00000344920.9|ENSP00000343873.4|ENSE00001148802.4|2|Q13423.207,ENST00000653251.1|ENSP00000499281.1|ENSE00001148802.4|3|Q13423.207,ENST00000656666.1|ENSP00000499249.1|ENSE00001148802.4|2|Q13423.207,ENST00000662525.1|ENSP00000499639.1|ENSE00001148802.4|2|Q13423.207,ENST00000669601.1|ENSP00000499527.1|ENSE00001148802.4|2|Q13423.2…
chr5	-	55672563	55672695	55672563	55672619	SLC38A9	ENSG00000177058.12	ENST00000515629.5|ENSP00000420934.1|ENSE00003592155.1|2|Q8NBW4.151
chr5	-	55691189	55691292	55691189	55691220	SLC38A9	ENSG00000177058.12	ENST00000512595.5|ENSP00000427335.1|ENSE00002076246.1|2|Q8NBW4.151
chr5	-	56232856	56232946	56232856	56232913	ANKRD55	ENSG00000164512.18	ENST00000341048.9|ENSP00000342295.4|ENSE00003629033.1|2|Q3KP44.132
chr5	+	57214074	57214193	57214131	57214193	GPBP1	ENSG00000062194.16	ENST00000506184.7|ENSP00000421202.2|ENSE00001224247.4|3|Q86WP2.145,ENST00000511209.5|ENSP00000422337.1|ENSE00001224247.4|2|Q86WP2.145
chr5	+	69371454	69371557	69371516	69371557	RAD17	ENSG00000152942.19	ENST00000509734.5|ENSP00000426191.1|ENSE00003513730.1|3|O75943.188
chr5	+	69372034	69372217	69372209	69372217	RAD17	ENSG00000152942.19	ENST00000282891.10|ENSP00000282891.6|ENSE00001486218.1|2|O75943.188,ENST00000305138.8|ENSP00000303134.4|ENSE00001486218.1|2|O75943.188,ENST00000345306.10|ENSP00000311227.7|ENSE00001486218.1|2|O75943.188,ENST00000354312.7|ENSP00000346271.3|ENSE00001486218.1|3|O75943.188,ENST00000354868.10|ENSP00000346938.5|ENSE00001486218.1|4|O75943.188,ENST00000361732.6|ENSP00000355226.2|ENSE00001486218.1|3|O7594…
chr5	+	69513948	69514109	69513972	69514109	OCLN	ENSG00000197822.12	ENST00000538151.2|ENSP00000445940.1|ENSE00003629530.1|2|Q16625.192
chr5	-	71012348	71012918	71012348	71012915	NAIP	ENSG00000249437.8	ENST00000194097.8|ENSP00000443944.1|ENSE00002284906.1|2|Q13075.191,ENST00000517649.6|ENSP00000428657.2|ENSE00002284906.1|4|Q13075.191
chr5	+	72326612	72326741	72326711	72326741	PTCD2	ENSG00000049883.15	ENST00000536805.5|ENSP00000444772.1|ENSE00003690861.1|3|Q8WV60.138
chr5	+	73567262	73567434	73567345	73567434	UTP15	ENSG00000164338.10	ENST00000296792.9|ENSP00000296792.4|ENSE00001083635.5|2|Q8TED0.171,ENST00000508491.1|ENSP00000424609.1|ENSE00001083635.5|2|Q8TED0.171
chr5	+	87269161	87269287	87269250	87269287	RASA1	ENSG00000145715.15	ENST00000512763.5|ENSP00000422008.1|ENSE00002051590.1|2|P20936.243
chr5	-	94074646	94074769	94074646	94074751	FAM172A	ENSG00000113391.19	ENST00000395965.8|ENSP00000379294.3|ENSE00003655593.1|2|Q8WUF8.149
chr5	+	96662352	96662497	96662423	96662497	CAST	ENSG00000153113.24	ENST00000508830.5|ENSP00000425721.1|ENSE00002019463.1|2|P20810.199
chr5	+	102865823	102866284	102866196	102866284	PAM	ENSG00000145730.21	ENST00000348126.7|ENSP00000314638.3|ENSE00003596818.1|2|P19021.230,ENST00000438793.8|ENSP00000396493.3|ENSE00003596818.1|2|P19021.230,ENST00000455264.7|ENSP00000403461.2|ENSE00003596818.1|2|P19021.230,ENST00000682407.1|ENSP00000506966.1|ENSE00003596818.1|2|P19021.230,ENST00000684529.1|ENSP00000507038.1|ENSE00003596818.1|2|P19021.230
chr5	-	111755770	111755830	111755770	111755772	NREP	ENSG00000134986.14	ENST00000257435.12|ENSP00000257435.7|ENSE00003586374.1|2|Q16612.147,ENST00000379671.7|ENSP00000368993.3|ENSE00003586374.1|3|Q16612.147,ENST00000419114.6|ENSP00000399766.2|ENSE00003586374.1|3|Q16612.147,ENST00000446294.6|ENSP00000402965.2|ENSE00003586374.1|3|Q16612.147,ENST00000450761.6|ENSP00000416617.2|ENSE00003586374.1|2|Q16612.147,ENST00000453526.6|ENSP00000403383.2|ENSE00003586374.1|3|Q16612.…
chr5	-	111755770	111755926	111755770	111755772	NREP	ENSG00000134986.14	ENST00000508870.5|ENSP00000427149.1|ENSE00002029238.1|3|Q16612.147
chr5	-	123422950	123423030	123422950	123422998	CEP120	ENSG00000168944.17	ENST00000328236.10|ENSP00000327504.5|ENSE00002122119.1|2|Q8N960.148
chr5	+	123545417	123545841	123545664	123545841	CSNK1G3	ENSG00000151292.19	ENST00000345990.9|ENSP00000334735.5|ENSE00001521677.1|2|Q9Y6M4.195
chr5	+	123557495	123557564	123557501	123557564	CSNK1G3	ENSG00000151292.19	ENST00000512718.7|ENSP00000421998.3|ENSE00003633832.1|3|Q9Y6M4.195
chr5	-	124646679	124649133	124646679	124649102	ZNF608	ENSG00000168916.16	ENST00000504926.5|ENSP00000427657.1|ENSE00003549421.1|4|Q9ULD9.140
chr5	-	134366359	134366544	134366359	134366523	CDKL3	ENSG00000006837.12	ENST00000265334.9|ENSP00000265334.4|ENSE00002300468.1|2|Q8IVW4.171
chr5	-	134623962	134624037	134623962	134624019	SAR1B	ENSG00000152700.14	ENST00000402673.7|ENSP00000385432.2|ENSE00001194944.1|2|Q9Y6B6.193,ENST00000439578.5|ENSP00000404997.1|ENSE00001194944.1|3|Q9Y6B6.193
chr5	-	138018955	138019146	138018955	138019111	FAM13B	ENSG00000031003.11	ENST00000033079.7|ENSP00000033079.3|ENSE00003799660.1|3|Q9NYF5.158,ENST00000420893.6|ENSP00000388521.2|ENSE00003799660.1|3|Q9NYF5.158
chr5	+	139307239	139308327	139307416	139308327	MATR3	ENSG00000015479.20	ENST00000394805.8|ENSP00000378284.3|ENSE00003774855.1|2|P43243.225,ENST00000618441.5|ENSP00000482895.1|ENSE00003774855.1|2|P43243.225
chr5	+	140691607	140691756	140691649	140691756	HARS2	ENSG00000112855.17	ENST00000645749.1|ENSP00000494296.1|ENSE00002041751.1|2|P49590.184
chr5	+	141638170	141638409	141638226	141638409	RELL2	ENSG00000164620.9	ENST00000444782.5|ENSP00000409443.1|ENSE00003586935.1|2|Q8NC24.139
chr5	-	144169846	144169965	144169846	144169955	YIPF5	ENSG00000145817.17	ENST00000274496.10|ENSP00000274496.5|ENSE00003520495.1|2|Q969M3.151,ENST00000448443.6|ENSP00000397704.2|ENSE00003520495.1|2|Q969M3.151
chr5	-	146856499	146856583	146856499	146856535	PPP2R2B	ENSG00000156475.19	ENST00000453001.5|ENSP00000398779.2|ENSE00003651254.1|2|Q00005.208,ENST00000508545.6|ENSP00000431320.1|ENSE00003651254.1|2|Q00005.208
chr5	-	146878002	146878195	146878002	146878071	PPP2R2B	ENSG00000156475.19	ENST00000394411.9|ENSP00000377933.3|ENSE00003609462.1|2|Q00005.208
chr5	-	147671678	147671954	147671678	147671806	JAKMIP2	ENSG00000176049.16	ENST00000265272.9|ENSP00000265272.5|ENSE00003894823.1|2|Q96AA8.156,ENST00000507386.5|ENSP00000421398.1|ENSE00003894823.1|2|Q96AA8.156,ENST00000616793.5|ENSP00000479248.1|ENSE00003894823.1|2|Q96AA8.156
chr5	-	150903141	150903182	150903141	150903155	ZNF300	ENSG00000145908.13	ENST00000274599.10|ENSP00000274599.5|ENSE00003567861.1|3|Q96RE9.182
chr5	-	150903329	150903383	150903329	150903349	ZNF300	ENSG00000145908.13	ENST00000446148.6|ENSP00000397178.2|ENSE00001739745.2|3|Q96RE9.182
chr5	-	151064960	151065131	151064960	151065095	TNIP1	ENSG00000145901.16	ENST00000315050.11|ENSP00000317891.7|ENSE00001273460.5|2|Q15025.196,ENST00000518977.5|ENSP00000430971.1|ENSE00001273460.5|2|Q15025.196,ENST00000521591.6|ENSP00000430760.1|ENSE00001273460.5|2|Q15025.196,ENST00000522226.5|ENSP00000428187.1|ENSE00001273460.5|2|Q15025.196,ENST00000523338.5|ENSP00000428243.1|ENSE00001273460.5|2|Q15025.196,ENST00000610535.5|ENSP00000483944.1|ENSE00001273460.5|2|Q15025.…
chr5	+	151786572	151786715	151786621	151786715	G3BP1	ENSG00000145907.16	ENST00000356245.8|ENSP00000348578.3|ENSE00003480665.1|2|Q13283.220,ENST00000522761.6|ENSP00000430480.2|ENSE00003480665.1|2|Q13283.220,ENST00000677323.1|ENSP00000502880.1|ENSE00003480665.1|2|Q13283.220,ENST00000678925.1|ENSP00000503699.1|ENSE00003480665.1|2|Q13283.220
chr5	+	151786603	151786715	151786621	151786715	G3BP1	ENSG00000145907.16	ENST00000394123.7|ENSP00000377681.3|ENSE00001430852.1|2|Q13283.220,ENST00000676827.1|ENSP00000504627.1|ENSE00001430852.1|2|Q13283.220,ENST00000678070.1|ENSP00000503039.1|ENSE00001430852.1|2|Q13283.220,ENST00000678101.1|ENSP00000504140.1|ENSE00001430852.1|3|Q13283.220
chr5	+	154863207	154863395	154863279	154863395	CNOT8	ENSG00000155508.14	ENST00000285896.11|ENSP00000285896.6|ENSE00003616901.1|2|Q9UFF9.183,ENST00000403027.6|ENSP00000384747.2|ENSE00003616901.1|2|Q9UFF9.183,ENST00000517876.5|ENSP00000430493.1|ENSE00003616901.1|3|Q9UFF9.183,ENST00000519404.5|ENSP00000430833.1|ENSE00003616901.1|2|Q9UFF9.183
chr5	+	154870661	154870822	154870668	154870822	CNOT8	ENSG00000155508.14	ENST00000520671.5|ENSP00000428305.1|ENSE00003490517.1|3|Q9UFF9.183,ENST00000521450.5|ENSP00000431034.1|ENSE00003490517.1|3|Q9UFF9.183,ENST00000521583.5|ENSP00000429882.1|ENSE00003490517.1|4|Q9UFF9.183,ENST00000523698.5|ENSP00000428565.1|ENSE00003490517.1|2|Q9UFF9.183
chr5	+	156329534	156329579	156329577	156329579	SGCD	ENSG00000170624.14	ENST00000337851.9|ENSP00000338343.4|ENSE00002322170.1|2|Q92629.190,ENST00000517913.5|ENSP00000429378.1|ENSE00002322170.1|4|Q92629.190
chr5	+	176263417	176263502	176263431	176263502	SIMC1	ENSG00000170085.18	ENST00000443967.5|ENSP00000406571.1|ENSE00001388667.2|3|Q8NDZ2.137
chr5	-	176355571	176355749	176355571	176355720	KIAA1191	ENSG00000122203.15	ENST00000393725.6|ENSP00000377326.2|ENSE00003677729.1|3|Q96A73.145,ENST00000614420.4|ENSP00000479627.1|ENSE00003677729.1|2|Q96A73.145
chr5	-	176359481	176359567	176359481	176359508	KIAA1191	ENSG00000122203.15	ENST00000298569.9|ENSP00000298569.4|ENSE00003486462.1|3|Q96A73.145,ENST00000510164.5|ENSP00000421061.1|ENSE00003486462.1|2|Q96A73.145
chr5	-	177472119	177472397	177472119	177472210	DBN1	ENSG00000113758.14	ENST00000292385.9|ENSP00000292385.5|ENSE00001322478.4|2|Q16643.207
chr5	+	178138108	178138258	178138120	178138258	RMND5B	ENSG00000145916.19	ENST00000313386.9|ENSP00000320623.4|ENSE00003577478.1|3|Q96G75.151,ENST00000515098.5|ENSP00000420875.1|ENSE00003577478.1|4|Q96G75.151
chr5	+	179705679	179705852	179705682	179705852	CANX	ENSG00000127022.16	ENST00000247461.9|ENSP00000247461.4|ENSE00003651503.1|2|P27824.235,ENST00000452673.6|ENSP00000391646.2|ENSE00003651503.1|2|P27824.235,ENST00000502296.6|ENSP00000424745.2|ENSE00003651503.1|2|P27824.235,ENST00000504734.5|ENSP00000424063.1|ENSE00003651503.1|2|P27824.235,ENST00000509563.2|ENSP00000421434.2|ENSE00003651503.1|3|P27824.235,ENST00000513246.6|ENSP00000421813.2|ENSE00003651503.1|3|P27824.2…
chr5	+	180902346	180902396	180902375	180902396	BTNL8	ENSG00000113303.12	ENST00000400707.7|ENSP00000383543.3|ENSE00002068926.1|2|Q6UX41.152
chr5	+	181045467	181045598	181045490	181045598	BTNL9	ENSG00000165810.17	ENST00000327705.14|ENSP00000330200.9|ENSE00003505005.1|2|Q6UXG8.140,ENST00000376841.6|ENSP00000366037.2|ENSE00003505005.1|2|Q6UXG8.140
chr6	-	2959168	2959342	2959168	2959332	SERPINB6	ENSG00000124570.21	ENST00000380520.6|ENSP00000369891.1|ENSE00001961421.1|2|P35237.201,ENST00000380524.5|ENSP00000369896.1|ENSE00001961421.1|2|P35237.201,ENST00000380529.5|ENSP00000369901.1|ENSE00001961421.1|2|P35237.201,ENST00000380539.7|ENSP00000369912.2|ENSE00001961421.1|2|P35237.201,ENST00000380546.7|ENSP00000369919.3|ENSE00001961421.1|2|P35237.201,ENST00000643098.1|ENSP00000493936.1|ENSE00001961421.1|2|P35237.2…
chr6	+	3119285	3119512	3119457	3119512	BPHL	ENSG00000137274.13	ENST00000434640.5|ENSP00000390472.1|ENSE00003558513.1|2|Q86WA6.171
chr6	-	7386979	7387175	7386979	7387173	CAGE1	ENSG00000164304.16	ENST00000512086.5|ENSP00000427583.1|ENSE00002068118.1|2|Q8TC20.140
chr6	-	7386979	7387196	7386979	7387173	CAGE1	ENSG00000164304.16	ENST00000338150.8|ENSP00000338107.4|ENSE00003516635.1|2|Q8TC20.140,ENST00000502583.6|ENSP00000425493.1|ENSE00003516635.1|2|Q8TC20.140
chr6	-	8434385	8434430	8434385	8434387	SLC35B3	ENSG00000124786.12	ENST00000379660.4|ENSP00000368981.4|ENSE00001381327.1|2|Q9H1N7.151,ENST00000644923.2|ENSP00000496368.1|ENSE00001381327.1|2|Q9H1N7.151
chr6	+	10528631	10529836	10528912	10529836	GCNT2	ENSG00000111846.20	ENST00000495262.7|ENSP00000419411.2|ENSE00001576718.1|3|Q8N0V5.138
chr6	-	10687480	10687561	10687480	10687550	C6orf52	ENSG00000137434.12	ENST00000259983.8|ENSP00000259983.3|ENSE00003484752.1|2|Q5T4I8.98
chr6	-	10830548	10830877	10830548	10830648	MAK	ENSG00000111837.12	ENST00000313243.6|ENSP00000313021.2|ENSE00003696993.1|2|P20794.193,ENST00000354489.7|ENSP00000346484.3|ENSE00003696993.1|2|P20794.193,ENST00000474039.5|ENSP00000476067.1|ENSE00003696993.1|2|P20794.193,ENST00000536370.6|ENSP00000442221.2|ENSE00003696993.1|2|P20794.193
chr6	+	18159883	18159982	18159896	18159982	KDM1B	ENSG00000165097.16	ENST00000297792.9|ENSP00000297792.5|ENSE00001478505.1|3|Q8NB78.162,ENST00000650836.2|ENSP00000499208.1|ENSE00001478505.1|3|Q8NB78.162
chr6	-	24600619	24600709	24600619	24600646	KIAA0319	ENSG00000137261.15	ENST00000535378.5|ENSP00000442403.1|ENSE00001768059.2|3|Q5VV43.160
chr6	-	24601049	24601208	24601049	24601103	KIAA0319	ENSG00000137261.15	ENST00000378214.8|ENSP00000367459.3|ENSE00003486556.1|2|Q5VV43.160,ENST00000537886.5|ENSP00000439700.1|ENSE00003486556.1|2|Q5VV43.160
chr6	+	24687405	24687693	24687682	24687693	ACOT13	ENSG00000112304.11	ENST00000537591.5|ENSP00000445552.1|ENSE00002235781.1|2|Q9NPJ3.175
chr6	+	26368178	26368267	26368183	26368267	BTN3A2	ENSG00000186470.14	ENST00000356386.6|ENSP00000348751.2|ENSE00001959803.1|3|P78410.173,ENST00000377708.7|ENSP00000366937.2|ENSE00001959803.1|3|P78410.173,ENST00000396948.5|ENSP00000380152.1|ENSE00001959803.1|3|P78410.173
chr6	+	26458607	26458718	26458637	26458718	BTN2A1	ENSG00000112763.17	ENST00000312541.10|ENSP00000312158.5|ENSE00000848295.2|2|Q7KYR7.159,ENST00000429381.5|ENSP00000416945.1|ENSE00000848295.2|2|Q7KYR7.159,ENST00000469185.5|ENSP00000419043.1|ENSE00000848295.2|2|Q7KYR7.159
chr6	-	28329303	28329714	28329303	28329683	ZSCAN31	ENSG00000235109.8	ENST00000396838.6|ENSP00000380050.2|ENSE00001960786.1|6|Q96LW9.174,ENST00000414429.5|ENSP00000390076.1|ENSE00001960786.1|6|Q96LW9.174
chr6	-	28329303	28329778	28329303	28329683	ZSCAN31	ENSG00000235109.8	ENST00000344279.11|ENSP00000345339.6|ENSE00001715513.1|2|Q96LW9.174,ENST00000439158.5|ENSP00000413705.1|ENSE00001715513.1|2|Q96LW9.174
chr6	+	28359525	28359988	28359587	28359988	ZKSCAN3	ENSG00000189298.14	ENST00000252211.7|ENSP00000252211.2|ENSE00003889261.1|2|Q9BRR0.185,ENST00000377255.3|ENSP00000366465.1|ENSE00003889261.1|3|Q9BRR0.185
chr6	-	29676881	29677366	29676881	29677003	ZFP57	ENSG00000204644.10	ENST00000376883.2|ENSP00000366080.2|ENSE00001749936.2|2|Q9NU63.163
chr6	+	30914805	30915037	30914837	30915037	VARS2	ENSG00000137411.19	ENST00000541562.6|ENSP00000441000.2|ENSE00003551687.1|2|Q5ST30.163
chr6	+	30914810	30915037	30914837	30915037	VARS2	ENSG00000137411.19	ENST00000676266.1|ENSP00000502585.1|ENSE00001744746.1|2|Q5ST30.163
chr6	-	33321719	33321974	33321719	33321925	DAXX	ENSG00000204209.13	ENST00000266000.10|ENSP00000266000.6|ENSE00003994696.1|2|Q9UER7.212
chr6	-	33321719	33321977	33321719	33321925	DAXX	ENSG00000204209.13	ENST00000374542.10|ENSP00000363668.5|ENSE00003820989.1|2|Q9UER7.212,ENST00000620164.4|ENSP00000482399.1|ENSE00003820989.1|2|Q9UER7.212
chr6	-	34103581	34103850	34103581	34103700	GRM4	ENSG00000124493.14	ENST00000609222.5|ENSP00000477466.1|ENSE00003705464.1|2|Q14833.180
chr6	-	34132978	34133859	34132978	34133496	GRM4	ENSG00000124493.14	ENST00000538487.7|ENSP00000440556.1|ENSE00002232069.1|2|Q14833.180
chr6	-	35136107	35136218	35136107	35136153	TCP11	ENSG00000124678.20	ENST00000418521.6|ENSP00000415320.2|ENSE00003506335.1|2|Q8WWU5.129,ENST00000611141.4|ENSP00000478603.1|ENSE00003506335.1|4|Q8WWU5.129
chr6	-	35140020	35140225	35140020	35140069	TCP11	ENSG00000124678.20	ENST00000244645.7|ENSP00000244645.3|ENSE00003505467.1|3|Q8WWU5.129,ENST00000373979.6|ENSP00000363091.2|ENSE00003505467.1|3|Q8WWU5.129
chr6	-	35140747	35140884	35140747	35140870	TCP11	ENSG00000124678.20	ENST00000311875.11|ENSP00000308708.6|ENSE00003897376.1|2|Q8WWU5.129
chr6	+	35410987	35411217	35411088	35411217	PPARD	ENSG00000112033.14	ENST00000311565.4|ENSP00000310928.4|ENSE00003892736.1|4|Q03181.244,ENST00000337400.6|ENSP00000337063.2|ENSE00003892736.1|4|Q03181.244,ENST00000360694.8|ENSP00000353916.3|ENSE00003892736.1|3|Q03181.244,ENST00000418635.6|ENSP00000413314.2|ENSE00003892736.1|3|Q03181.244
chr6	-	36371330	36371560	36371330	36371540	ETV7	ENSG00000010030.14	ENST00000538992.3|ENSP00000440592.1|ENSE00003476611.1|3|Q9Y603.188
chr6	-	36375830	36376035	36375830	36375959	ETV7	ENSG00000010030.14	ENST00000615781.4|ENSP00000481885.1|ENSE00003751596.1|3|Q9Y603.188
chr6	-	36375871	36376035	36375871	36375934	ETV7	ENSG00000010030.14	ENST00000620358.4|ENSP00000484485.1|ENSE00003749488.1|2|Q9Y603.188
chr6	+	36479121	36479223	36479122	36479223	KCTD20	ENSG00000112078.14	ENST00000536244.5|ENSP00000439118.1|ENSE00003594389.1|3|Q7Z5Y7.138
chr6	-	41071596	41071675	41071596	41071634	OARD1	ENSG00000124596.17	ENST00000424266.7|ENSP00000416829.2|ENSE00003639139.1|2|Q9Y530.156,ENST00000463088.5|ENSP00000420193.1|ENSE00003639139.1|2|Q9Y530.156,ENST00000479950.5|ENSP00000420484.1|ENSE00003639139.1|2|Q9Y530.156
chr6	-	41936559	41936695	41936559	41936681	CCND3	ENSG00000112576.13	ENST00000415497.6|ENSP00000401595.2|ENSE00003562299.1|3|P30281.213,ENST00000616010.4|ENSP00000484424.1|ENSE00003562299.1|4|P30281.213
chr6	-	41940370	41940585	41940370	41940540	CCND3	ENSG00000112576.13	ENST00000372988.8|ENSP00000362079.4|ENSE00003611122.1|2|P30281.213,ENST00000511642.5|ENSP00000426212.1|ENSE00003611122.1|2|P30281.213
chr6	-	45322879	45322967	45322879	45322916	SUPT3H	ENSG00000196284.17	ENST00000371460.5|ENSP00000360515.1|ENSE00001627999.1|3|O75486.179
chr6	+	52423687	52423814	52423809	52423814	EFHC1	ENSG00000096093.16	ENST00000636489.1|ENSP00000489998.1|ENSE00003795768.1|2|Q5JVL4.161,ENST00000636954.1|ENSP00000489966.1|ENSE00003795768.1|2|Q5JVL4.161
chr6	-	52905748	52905855	52905748	52905834	GSTA3	ENSG00000174156.15	ENST00000211122.4|ENSP00000211122.3|ENSE00003672049.1|2|Q16772.189
chr6	-	75265231	75265338	75265231	75265326	TMEM30A	ENSG00000112697.17	ENST00000370050.9|ENSP00000359067.5|ENSE00003575156.1|3|Q9NV96.149,ENST00000674151.1|ENSP00000500998.1|ENSE00003575156.1|3|Q9NV96.149
chr6	-	83190809	83191014	83190809	83191012	PGM3	ENSG00000013375.17	ENST00000512866.5|ENSP00000421565.1|ENSE00003973904.1|2|O95394.211,ENST00000513973.6|ENSP00000424874.1|ENSE00003973904.1|2|O95394.211
chr6	-	83191187	83191323	83191187	83191268	PGM3	ENSG00000013375.17	ENST00000506587.5|ENSP00000425809.1|ENSE00003612176.1|2|O95394.211
chr6	-	84226337	84226452	84226337	84226393	CEP162	ENSG00000135315.12	ENST00000403245.8|ENSP00000385215.3|ENSE00003477620.1|2|Q5TB80.145
chr6	-	85574258	85574378	85574258	85574362	SNX14	ENSG00000135317.14	ENST00000505648.5|ENSP00000427380.1|ENSE00003508067.1|2|Q9Y5W7.173
chr6	-	85641292	85641451	85641292	85641439	SYNCRIP	ENSG00000135316.19	ENST00000355238.11|ENSP00000347380.6|ENSE00001450462.1|2|O60506.209,ENST00000369622.8|ENSP00000358635.3|ENSE00001450462.1|2|O60506.209,ENST00000444272.2|ENSP00000397782.2|ENSE00001450462.1|2|O60506.209,ENST00000676637.1|ENSP00000502974.1|ENSE00001450462.1|3|O60506.209,ENST00000676688.1|ENSP00000504706.1|ENSE00001450462.1|2|O60506.209,ENST00000678355.1|ENSP00000503783.1|ENSE00001450462.1|2|O60506.…
chr6	+	99526064	99526109	99526079	99526109	TSTD3	ENSG00000279170.3	ENST00000452647.3|ENSP00000489733.1|ENSE00001698988.2|2|H0UI37.50
chr6	-	107755571	107755664	107755571	107755639	SCML4	ENSG00000146285.14	ENST00000369021.7|ENSP00000358017.3|ENSE00003544176.1|2|Q8N228.147
chr6	-	107772172	107772386	107772172	107772327	SCML4	ENSG00000146285.14	ENST00000369020.8|ENSP00000358016.3|ENSE00001448615.1|2|Q8N228.147
chr6	-	110474932	110474997	110474932	110474978	SLC22A16	ENSG00000004809.14	ENST00000330550.8|ENSP00000328583.4|ENSE00001426667.3|2|Q86VW1.161
chr6	-	111601196	111601306	111601196	111601214	TRAF3IP2	ENSG00000056972.21	ENST00000340026.10|ENSP00000345984.6|ENSE00003465521.1|2|O43734.188
chr6	+	116554191	116554351	116554223	116554351	CALHM4	ENSG00000164451.14	ENST00000405399.5|ENSP00000385836.1|ENSE00001550255.1|3|Q5JW98.137
chr6	+	122701440	122701500	122701488	122701500	PKIB	ENSG00000135549.16	ENST00000258014.3|ENSP00000258014.3|ENSE00001432694.1|3|Q9C010.141,ENST00000615438.4|ENSP00000480824.1|ENSE00001432694.1|6|Q9C010.141
chr6	+	122997219	122998166	122997778	122998166	CLVS2	ENSG00000146352.13	ENST00000275162.10|ENSP00000275162.4|ENSE00001281966.3|2|Q5SYC1.135
chr6	+	125009174	125009282	125009277	125009282	RNF217	ENSG00000146373.17	ENST00000359704.2|ENSP00000352734.2|ENSE00003786918.1|3|Q8TC41.149
chr6	-	127330809	127331030	127330809	127331028	ECHDC1	ENSG00000093144.19	ENST00000368289.6|ENSP00000357272.2|ENSE00003469763.1|3|Q9NTX5.165,ENST00000368291.6|ENSP00000357274.2|ENSE00003469763.1|2|Q9NTX5.165,ENST00000430841.6|ENSP00000402492.2|ENSE00003469763.1|3|Q9NTX5.165,ENST00000454859.8|ENSP00000401751.3|ENSE00003469763.1|2|Q9NTX5.165,ENST00000474289.6|ENSP00000434908.1|ENSE00003469763.1|2|Q9NTX5.165
chr6	-	127900842	127901081	127900842	127900932	THEMIS	ENSG00000172673.12	ENST00000368250.5|ENSP00000357233.2|ENSE00003472840.1|2|Q8N1K5.144
chr6	-	136388393	136388510	136388393	136388480	MAP7	ENSG00000135525.19	ENST00000432797.6|ENSP00000414879.2|ENSE00003599885.1|5|Q14244.173
chr6	-	136388393	136388529	136388393	136388480	MAP7	ENSG00000135525.19	ENST00000611373.1|ENSP00000482998.1|ENSE00003743607.1|2|Q14244.173
chr6	-	136525832	136525971	136525832	136525964	MAP7	ENSG00000135525.19	ENST00000454590.5|ENSP00000414712.1|ENSE00001751246.1|2|Q14244.173
chr6	-	142769552	142775125	142769552	142774738	HIVEP2	ENSG00000010818.11	ENST00000012134.7|ENSP00000012134.2|ENSE00001445111.1|4|P31629.191,ENST00000367603.8|ENSP00000356575.2|ENSE00001445111.1|5|P31629.191,ENST00000367604.6|ENSP00000356576.1|ENSE00001445111.1|5|P31629.191
chr6	-	143947985	143948460	143947985	143948136	PLAGL1	ENSG00000118495.21	ENST00000354765.6|ENSP00000346810.2|ENSE00002238577.1|8|Q9UM63.186,ENST00000360537.6|ENSP00000353734.2|ENSE00002238577.1|4|Q9UM63.186,ENST00000367571.3|ENSP00000356543.1|ENSE00002238577.1|2|Q9UM63.186,ENST00000416623.5|ENSP00000400060.1|ENSE00002238577.1|3|Q9UM63.186,ENST00000444202.5|ENSP00000400929.1|ENSE00002238577.1|6|Q9UM63.186,ENST00000625622.2|ENSP00000486355.1|ENSE00002238577.1|6|Q9UM63.1…
chr6	+	149369909	149370099	149369998	149370099	TAB2	ENSG00000055208.20	ENST00000367456.5|ENSP00000356426.1|ENSE00002197520.1|3|Q9NYJ8.196,ENST00000637181.2|ENSP00000490618.1|ENSE00002197520.1|2|Q9NYJ8.196
chr6	-	151445308	151445825	151445308	151445811	RMND1	ENSG00000155906.20	ENST00000444024.3|ENSP00000412708.2|ENSE00003562221.1|2|Q9NWS8.141,ENST00000491268.2|ENSP00000494948.1|ENSE00003562221.1|2|Q9NWS8.141,ENST00000683724.1|ENSP00000507984.1|ENSE00003562221.1|2|Q9NWS8.141
chr6	+	170317370	170319124	170317391	170319124	FAM120B	ENSG00000112584.14	ENST00000476287.4|ENSP00000417970.1|ENSE00003468202.1|2|Q96EK7.163
chr6	+	170556879	170557083	170557030	170557083	TBP	ENSG00000112592.15	ENST00000230354.10|ENSP00000230354.5|ENSE00000854356.1|2|P20226.240
chr6	+	170556882	170557083	170557030	170557083	TBP	ENSG00000112592.15	ENST00000392092.7|ENSP00000375942.2|ENSE00003889293.1|2|P20226.240
chr7	+	817280	817499	817457	817499	SUN1	ENSG00000164828.18	ENST00000457378.6|ENSP00000395952.2|ENSE00003606451.1|2|O94901.191
chr7	-	2229984	2230143	2229984	2230133	MAD1L1	ENSG00000002822.16	ENST00000265854.12|ENSP00000265854.7|ENSE00002228326.1|3|Q9Y6D9.190,ENST00000399654.6|ENSP00000382562.2|ENSE00002228326.1|3|Q9Y6D9.190,ENST00000406869.5|ENSP00000385334.1|ENSE00002228326.1|3|Q9Y6D9.190
chr7	+	2242925	2243048	2242992	2243048	NUDT1	ENSG00000106268.16	ENST00000397048.5|ENSP00000380241.1|ENSE00002318433.1|2|P36639.203
chr7	+	2518548	2518598	2518554	2518598	LFNG	ENSG00000106003.14	ENST00000402045.5|ENSP00000384786.1|ENSE00001564621.1|2|Q8NES3.169
chr7	-	5421060	5421489	5421060	5421246	TNRC18	ENSG00000182095.15	ENST00000430969.6|ENSP00000395538.1|ENSE00002733281.1|2|O15417.152
chr7	-	5529535	5529663	5529535	5529657	ACTB	ENSG00000075624.17	ENST00000646664.1|ENSP00000494750.1|ENSE00003542066.1|2|P60709.200,ENST00000675515.1|ENSP00000501862.1|ENSE00003542066.1|2|P60709.200
chr7	-	5529535	5529684	5529535	5529657	ACTB	ENSG00000075624.17	ENST00000674681.1|ENSP00000502821.1|ENSE00003903735.1|2|P60709.200
chr7	-	5529535	5529733	5529535	5529657	ACTB	ENSG00000075624.17	ENST00000493945.6|ENSP00000494269.1|ENSE00003669840.2|2|P60709.200
chr7	-	7640320	7640581	7640320	7640418	RPA3	ENSG00000106399.11	ENST00000396682.6|ENSP00000379914.2|ENSE00001553901.1|2|P35244.196
chr7	+	12214809	12215027	12214811	12215027	TMEM106B	ENSG00000106460.20	ENST00000396667.7|ENSP00000379901.2|ENSE00003703816.1|3|Q9NUM4.145,ENST00000396668.8|ENSP00000379902.3|ENSE00003703816.1|2|Q9NUM4.145
chr7	+	16665437	16665501	16665444	16665501	BZW2	ENSG00000136261.16	ENST00000258761.8|ENSP00000258761.3|ENSE00003707358.1|2|Q9Y6E2.161,ENST00000433922.6|ENSP00000397249.2|ENSE00003707358.1|2|Q9Y6E2.161
chr7	-	22991061	22991139	22991061	22991111	HYCC1	ENSG00000122591.13	ENST00000409923.5|ENSP00000386246.1|ENSE00003661191.1|2|Q9BYI3.143,ENST00000432176.7|ENSP00000403396.2|ENSE00003661191.1|2|Q9BYI3.143
chr7	+	23117834	23117964	23117911	23117964	KLHL7	ENSG00000122550.18	ENST00000410047.1|ENSP00000386999.1|ENSE00003694544.1|2|Q8IXQ5.168
chr7	+	24623666	24623784	24623668	24623784	PALS2	ENSG00000105926.16	ENST00000222644.10|ENSP00000222644.4|ENSE00000831999.3|2|Q9NZW5.173,ENST00000396475.6|ENSP00000379737.2|ENSE00000831999.3|3|Q9NZW5.173
chr7	-	24749564	24749793	24749564	24749774	GSDME	ENSG00000105928.16	ENST00000342947.9|ENSP00000339587.3|ENSE00003459622.1|2|O60443.160,ENST00000645220.1|ENSP00000494186.1|ENSE00003459622.1|2|O60443.160
chr7	+	26346420	26346466	26346443	26346466	SNX10	ENSG00000086300.17	ENST00000338523.9|ENSP00000343709.5|ENSE00003574118.1|2|Q9Y5X0.163,ENST00000396376.5|ENSP00000379661.1|ENSE00003574118.1|2|Q9Y5X0.163,ENST00000446848.6|ENSP00000395474.3|ENSE00003574118.1|2|Q9Y5X0.163
chr7	+	28488175	28488246	28488193	28488246	CREB5	ENSG00000146592.17	ENST00000396300.6|ENSP00000379594.2|ENSE00003482894.1|2|Q02930.190
chr7	-	29968909	29969068	29968909	29969067	SCRN1	ENSG00000136193.17	ENST00000242059.10|ENSP00000242059.5|ENSE00003668151.1|2|Q12765.165,ENST00000426154.5|ENSP00000409068.1|ENSE00003668151.1|2|Q12765.165
chr7	-	30686389	30686615	30686389	30686449	CRHR2	ENSG00000106113.19	ENST00000341843.8|ENSP00000344304.4|ENSE00001372886.4|3|Q13324.178
chr7	-	32070293	32070395	32070293	32070393	PDE1C	ENSG00000154678.18	ENST00000321453.12|ENSP00000318105.7|ENSE00001281920.2|2|Q14123.173,ENST00000396184.7|ENSP00000379487.3|ENSE00001281920.2|2|Q14123.173
chr7	-	33035934	33035988	33035934	33035969	NT5C3A	ENSG00000122643.23	ENST00000643244.1|ENSP00000496364.1|ENSE00003671218.1|2|Q9H0P0.187
chr7	+	33146242	33146364	33146253	33146364	BBS9	ENSG00000122507.21	ENST00000242067.11|ENSP00000242067.6|ENSE00003683228.1|2|Q3SYG4.140,ENST00000350941.7|ENSP00000313122.6|ENSE00003683228.1|2|Q3SYG4.140,ENST00000355070.6|ENSP00000347182.2|ENSE00003683228.1|2|Q3SYG4.140,ENST00000396127.6|ENSP00000379433.2|ENSE00003683228.1|2|Q3SYG4.140,ENST00000672717.1|ENSP00000499835.1|ENSE00003683228.1|2|Q3SYG4.140
chr7	+	33152701	33152851	33152724	33152851	BBS9	ENSG00000122507.21	ENST00000425508.6|ENSP00000405151.2|ENSE00003556749.1|2|Q3SYG4.140
chr7	-	36356902	36357590	36356902	36357315	MATCAP2	ENSG00000164542.13	ENST00000436884.5|ENSP00000389985.1|ENSE00003671682.1|2|Q8NCT3.122
chr7	+	39006757	39006867	39006850	39006867	POU6F2	ENSG00000106536.21	ENST00000403058.6|ENSP00000384004.1|ENSE00001563101.1|2|P78424.190
chr7	+	44050225	44050280	44050239	44050280	DBNL	ENSG00000136279.21	ENST00000490734.6|ENSP00000417749.2|ENSE00003549400.1|2|Q9UJU6.193
chr7	+	44052867	44052941	44052924	44052941	DBNL	ENSG00000136279.21	ENST00000440166.5|ENSP00000415173.1|ENSE00003588010.1|2|Q9UJU6.193
chr7	+	48036208	48036363	48036309	48036363	C7orf57	ENSG00000164746.14	ENST00000348904.4|ENSP00000335500.3|ENSE00001260715.1|2|Q8NEG2.110
chr7	-	50732272	50732368	50732272	50732322	GRB10	ENSG00000106070.20	ENST00000401949.6|ENSP00000385770.1|ENSE00003664117.1|4|Q13322.219
chr7	+	64691865	64691960	64691942	64691960	ZNF107	ENSG00000196247.13	ENST00000344930.7|ENSP00000343443.3|ENSE00003922380.1|4|Q9UII5.172,ENST00000423627.6|ENSP00000400037.1|ENSE00003922380.1|6|Q9UII5.172
chr7	+	65388806	65388901	65388883	65388901	ZNF92	ENSG00000146757.14	ENST00000450302.2|ENSP00000396126.2|ENSE00003580588.1|2|Q03936.194
chr7	-	72403251	72403442	72403251	72403369	CALN1	ENSG00000183166.11	ENST00000395275.7|ENSP00000378690.2|ENSE00001559780.1|2|Q9BXU9.163
chr7	+	76480421	76480777	76480510	76480777	DTX2	ENSG00000091073.20	ENST00000324432.9|ENSP00000322885.5|ENSE00003639247.1|4|Q86UW9.167,ENST00000413936.6|ENSP00000390218.2|ENSE00003639247.1|2|Q86UW9.167,ENST00000430490.7|ENSP00000411986.2|ENSE00003639247.1|3|Q86UW9.167
chr7	+	77583555	77583650	77583627	77583650	PTPN12	ENSG00000127947.16	ENST00000415482.6|ENSP00000392429.2|ENSE00003685418.1|4|Q05209.204
chr7	+	80646652	80646860	80646741	80646860	CD36	ENSG00000135218.19	ENST00000309881.11|ENSP00000308165.7|ENSE00003685903.1|3|P16671.225,ENST00000394788.7|ENSP00000378268.3|ENSE00003685903.1|3|P16671.225,ENST00000432207.5|ENSP00000411411.1|ENSE00003685903.1|2|P16671.225,ENST00000433696.6|ENSP00000401863.2|ENSE00003685903.1|3|P16671.225,ENST00000435819.5|ENSP00000399421.1|ENSE00003685903.1|6|P16671.225,ENST00000447544.7|ENSP00000415743.2|ENSE00003685903.1|3|P16671.…
chr7	+	87164934	87165050	87164942	87165050	DMTF1	ENSG00000135164.19	ENST00000331242.12|ENSP00000332171.7|ENSE00003616770.1|3|Q9Y222.173,ENST00000394703.9|ENSP00000378193.5|ENSE00003616770.1|5|Q9Y222.173
chr7	-	92163286	92165276	92163286	92165202	LRRD1	ENSG00000240720.10	ENST00000458448.6|ENSP00000405987.1|ENSE00003570110.1|2|A4D1F6.122
chr7	+	93246102	93246129	93246118	93246129	VPS50	ENSG00000004766.17	ENST00000544910.5|ENSP00000443104.1|ENSE00003605822.1|3|Q96JG6.139
chr7	-	97868908	97869105	97868908	97869093	ASNS	ENSG00000070669.17	ENST00000422745.5|ENSP00000414901.1|ENSE00001610037.1|2|P08243.229,ENST00000444334.5|ENSP00000406994.1|ENSE00001610037.1|3|P08243.229
chr7	-	97868908	97869179	97868908	97869156	ASNS	ENSG00000070669.17	ENST00000175506.8|ENSP00000175506.4|ENSE00001212450.2|4|P08243.229,ENST00000394308.8|ENSP00000377845.3|ENSE00001212450.2|3|P08243.229,ENST00000394309.7|ENSP00000377846.3|ENSE00001212450.2|3|P08243.229
chr7	+	100023419	100023932	100023507	100023932	ZKSCAN1	ENSG00000106261.17	ENST00000324306.11|ENSP00000323148.6|ENSE00003650896.1|2|P17029.206
chr7	-	100077303	100077433	100077303	100077357	ZNF3	ENSG00000166526.18	ENST00000299667.9|ENSP00000299667.4|ENSE00003570230.1|3|P17036.221,ENST00000413658.6|ENSP00000399951.2|ENSE00003570230.1|3|P17036.221,ENST00000424697.5|ENSP00000415358.1|ENSE00003570230.1|2|P17036.221
chr7	-	100077303	100077839	100077303	100077357	ZNF3	ENSG00000166526.18	ENST00000303915.10|ENSP00000306372.6|ENSE00002295727.1|2|P17036.221
chr7	+	100676177	100676322	100676266	100676322	GNB2	ENSG00000172354.10	ENST00000303210.9|ENSP00000305260.4|ENSE00001179662.2|2|P62879.181,ENST00000393926.5|ENSP00000377503.1|ENSE00001179662.2|2|P62879.181
chr7	-	105268806	105268869	105268806	105268843	SRPK2	ENSG00000135250.17	ENST00000489828.5|ENSP00000419791.1|ENSE00003499172.1|3|P78362.199
chr7	+	107580759	107580864	107580773	107580864	BCAP29	ENSG00000075790.12	ENST00000005259.9|ENSP00000005259.4|ENSE00003899231.1|2|Q9UHQ4.157,ENST00000379117.6|ENSP00000368412.2|ENSE00003899231.1|2|Q9UHQ4.157,ENST00000445771.6|ENSP00000400718.2|ENSE00003899231.1|2|Q9UHQ4.157
chr7	+	112450508	112450782	112450689	112450782	IFRD1	ENSG00000006652.15	ENST00000005558.8|ENSP00000005558.4|ENSE00001561330.1|2|O00458.161
chr7	+	112450578	112450782	112450689	112450782	IFRD1	ENSG00000006652.15	ENST00000675578.1|ENSP00000502336.1|ENSE00001692251.1|2|O00458.161
chr7	+	117098613	117098815	117098815	117098815	ST7	ENSG00000004866.22	ENST00000393443.5|ENSP00000377089.1|ENSE00001515346.1|2|Q9NRC1.160
chr7	-	122133517	122133734	122133517	122133726	AASS	ENSG00000008311.16	ENST00000679511.1|ENSP00000505381.1|ENSE00003911071.1|2|Q9UDR5.173
chr7	-	122133517	122133741	122133517	122133726	AASS	ENSG00000008311.16	ENST00000417368.7|ENSP00000403768.2|ENSE00001408512.1|2|Q9UDR5.173
chr7	+	128747553	128748367	128748355	128748367	CALU	ENSG00000128595.17	ENST00000479257.5|ENSP00000420381.1|ENSE00001845031.1|2|O43852.206,ENST00000542996.7|ENSP00000438248.1|ENSE00001845031.1|2|O43852.206
chr7	-	138663074	138663145	138663074	138663087	SVOPL	ENSG00000157703.16	ENST00000436657.5|ENSP00000417018.1|ENSE00003495317.1|2|Q8N434.149
chr7	+	139371387	139371463	139371412	139371463	LUC7L2	ENSG00000146963.18	ENST00000541170.7|ENSP00000441604.1|ENSE00001785128.1|2|Q9Y383.182
chr7	+	139374401	139374471	139374414	139374471	LUC7L2	ENSG00000146963.18	ENST00000619796.4|ENSP00000483438.1|ENSE00001319901.6|2|Q9Y383.182
chr7	+	139829312	139829479	139829391	139829479	TBXAS1	ENSG00000059377.19	ENST00000336425.10|ENSP00000338087.7|ENSE00001156245.6|5|P24557.223
chr7	+	141555453	141555567	141555467	141555567	AGK	ENSG00000006530.18	ENST00000648068.1|ENSP00000498112.1|ENSE00003464256.1|2|Q53H12.150,ENST00000649286.2|ENSP00000497280.1|ENSE00003464256.1|2|Q53H12.150,ENST00000650547.1|ENSP00000496789.1|ENSE00003464256.1|2|Q53H12.150
chr7	-	141946214	141946312	141946214	141946292	CLEC5A	ENSG00000258227.7	ENST00000546910.6|ENSP00000449999.1|ENSE00002336803.1|2|Q9NY25.160
chr7	+	143715846	143716000	143715870	143716000	TCAF2	ENSG00000170379.21	ENST00000411935.5|ENSP00000389100.1|ENSE00003515395.1|2|A6NFQ2.124
chr7	+	150993753	150993961	150993804	150993961	NOS3	ENSG00000164867.11	ENST00000297494.8|ENSP00000297494.3|ENSE00001141361.4|2|P29474.246
chr7	-	151632069	151632138	151632069	151632099	PRKAG2	ENSG00000106617.15	ENST00000651378.1|ENSP00000499103.1|ENSE00003581611.1|3|Q9UGJ0.189
chr7	-	151786470	151786541	151786470	151786523	PRKAG2	ENSG00000106617.15	ENST00000392801.6|ENSP00000376549.2|ENSE00003560614.1|2|Q9UGJ0.189,ENST00000651764.1|ENSP00000498796.1|ENSE00003560614.1|3|Q9UGJ0.189,ENST00000652159.1|ENSP00000499025.1|ENSE00003560614.1|2|Q9UGJ0.189
chr8	+	1826047	1826135	1826111	1826135	ARHGEF10	ENSG00000104728.16	ENST00000518288.5|ENSP00000431012.1|ENSE00001533664.1|2|O15013.179
chr8	+	2050755	2050873	2050767	2050873	MYOM2	ENSG00000036448.10	ENST00000262113.9|ENSP00000262113.4|ENSE00001135752.3|2|P54296.176
chr8	+	11543224	11543347	11543225	11543347	BLK	ENSG00000136573.15	ENST00000259089.9|ENSP00000259089.4|ENSE00000979579.3|2|P51451.198
chr8	+	11707856	11708928	11708313	11708928	GATA4	ENSG00000136574.19	ENST00000335135.8|ENSP00000334458.4|ENSE00001334448.2|2|P43694.206,ENST00000532059.6|ENSP00000435712.1|ENSE00001334448.2|2|P43694.206,ENST00000622443.3|ENSP00000482268.2|ENSE00001334448.2|3|P43694.206
chr8	+	11771446	11771585	11771448	11771585	NEIL2	ENSG00000154328.16	ENST00000284503.7|ENSP00000284503.6|ENSE00001086999.1|2|Q969S2.173,ENST00000436750.7|ENSP00000394023.2|ENSE00001086999.1|2|Q969S2.173,ENST00000455213.6|ENSP00000397538.2|ENSE00001086999.1|3|Q969S2.173
chr8	+	11771446	11771590	11771448	11771590	NEIL2	ENSG00000154328.16	ENST00000528323.5|ENSP00000435657.1|ENSE00001700256.1|3|Q969S2.173
chr8	+	11779598	11779950	11779643	11779950	NEIL2	ENSG00000154328.16	ENST00000403422.7|ENSP00000384070.3|ENSE00003678187.1|2|Q969S2.173
chr8	+	11802759	11802931	11802833	11802931	FDFT1	ENSG00000079459.13	ENST00000615631.4|ENSP00000481481.1|ENSE00002180612.1|2|P37268.218,ENST00000618539.4|ENSP00000480828.1|ENSE00002180612.1|3|P37268.218
chr8	-	11853329	11853479	11853329	11853454	CTSB	ENSG00000164733.22	ENST00000345125.8|ENSP00000342070.3|ENSE00003562494.1|3|P07858.239,ENST00000353047.11|ENSP00000345672.5|ENSE00003562494.1|2|P07858.239,ENST00000524654.2|ENSP00000432077.2|ENSE00003562494.1|2|P07858.239,ENST00000526645.6|ENSP00000431518.2|ENSE00003562494.1|3|P07858.239,ENST00000527215.7|ENSP00000433379.3|ENSE00003562494.1|4|P07858.239,ENST00000527243.6|ENSP00000434725.2|ENSE00003562494.1|3|P07858.…
chr8	+	19319344	19319728	19319548	19319728	SH2D4A	ENSG00000104611.12	ENST00000265807.8|ENSP00000265807.3|ENSE00001040651.3|2|Q9H788.169,ENST00000519207.5|ENSP00000428684.1|ENSE00001040651.3|2|Q9H788.169
chr8	-	27243711	27243801	27243711	27243723	STMN4	ENSG00000015592.17	ENST00000265770.11|ENSP00000265770.7|ENSE00003666498.1|2|Q9H169.157,ENST00000350889.9|ENSP00000342538.4|ENSE00003666498.1|2|Q9H169.157,ENST00000523048.5|ENSP00000428428.1|ENSE00003666498.1|2|Q9H169.157
chr8	+	27500964	27501010	27500984	27501010	EPHX2	ENSG00000120915.14	ENST00000380476.7|ENSP00000369843.3|ENSE00002129396.1|2|P34913.206
chr8	+	27503604	27503763	27503616	27503763	EPHX2	ENSG00000120915.14	ENST00000521780.5|ENSP00000430302.1|ENSE00003694411.1|2|P34913.206
chr8	+	28097219	28097318	28097242	28097318	ELP3	ENSG00000134014.18	ENST00000521015.5|ENSP00000428449.1|ENSE00003518640.1|2|Q9H9T3.181
chr8	+	28715585	28718207	28716060	28718207	EXTL3	ENSG00000012232.10	ENST00000220562.9|ENSP00000220562.4|ENSE00000818721.1|3|O43909.194
chr8	-	29345370	29346074	29345370	29345529	DUSP4	ENSG00000120875.9	ENST00000240101.2|ENSP00000240101.2|ENSE00001030212.3|2|Q13115.193
chr8	+	38107021	38107166	38107048	38107166	ASH2L	ENSG00000129691.16	ENST00000428278.6|ENSP00000395310.2|ENSE00003617136.1|3|Q9UBL3.193,ENST00000521652.5|ENSP00000430259.1|ENSE00003617136.1|3|Q9UBL3.193
chr8	-	38440306	38440373	38440306	38440372	FGFR1	ENSG00000077782.23	ENST00000335922.9|ENSP00000337247.5|ENSE00001527289.1|3|P11362.270
chr8	+	38744895	38745493	38745468	38745493	TACC1	ENSG00000147526.20	ENST00000518415.5|ENSP00000428706.1|ENSE00002092224.1|3|O75410.195
chr8	+	38819522	38820635	38819830	38820635	TACC1	ENSG00000147526.20	ENST00000520615.5|ENSP00000428450.1|ENSE00003600096.1|3|O75410.195
chr8	+	41490833	41490965	41490855	41490965	GOLGA7	ENSG00000147533.19	ENST00000405786.3|ENSP00000386030.2|ENSE00001325985.2|2|Q7Z5G4.144,ENST00000518270.6|ENSP00000429329.1|ENSE00001325985.2|2|Q7Z5G4.144,ENST00000687203.1|ENSP00000510742.1|ENSE00001325985.2|2|Q7Z5G4.144
chr8	+	42272083	42272205	42272101	42272205	IKBKB	ENSG00000104365.16	ENST00000520810.6|ENSP00000430684.1|ENSE00003522256.1|2|O14920.233
chr8	+	47961131	47961214	47961145	47961214	MCM4	ENSG00000104738.19	ENST00000649973.1|ENSP00000496964.1|ENSE00002733163.1|2|P33991.219
chr8	-	51860845	51861246	51860845	51861151	PCMTD1	ENSG00000168300.14	ENST00000360540.9|ENSP00000353739.5|ENSE00001375470.4|3|Q96MG8.140,ENST00000522514.6|ENSP00000428099.1|ENSE00001375470.4|2|Q96MG8.140
chr8	-	55762635	55763028	55762635	55762959	TMEM68	ENSG00000167904.16	ENST00000334667.6|ENSP00000335416.2|ENSE00001118199.3|3|Q96MH6.135,ENST00000434581.7|ENSP00000395204.2|ENSE00001118199.3|3|Q96MH6.135,ENST00000617782.4|ENSP00000478242.1|ENSE00001118199.3|2|Q96MH6.135
chr8	-	56168028	56168386	56168028	56168269	PLAG1	ENSG00000181690.8	ENST00000316981.8|ENSP00000325546.3|ENSE00003656014.1|4|Q6DJT9.159,ENST00000429357.2|ENSP00000416537.2|ENSE00003656014.1|3|Q6DJT9.159
chr8	+	56212762	56212889	56212870	56212889	CHCHD7	ENSG00000170791.18	ENST00000518801.5|ENSP00000428274.1|ENSE00002282934.1|2|Q9BUK0.145,ENST00000521524.5|ENSP00000430458.1|ENSE00002282934.1|2|Q9BUK0.145,ENST00000523975.5|ENSP00000428917.1|ENSE00002282934.1|2|Q9BUK0.145
chr8	+	56212762	56212909	56212899	56212909	CHCHD7	ENSG00000170791.18	ENST00000303759.3|ENSP00000306425.3|ENSE00001122750.2|2|Q9BUK0.145
chr8	+	61299677	61300282	61299828	61300282	CLVS1	ENSG00000177182.11	ENST00000325897.5|ENSP00000325506.4|ENSE00001087276.4|2|Q8IUQ0.147,ENST00000519846.5|ENSP00000428402.1|ENSE00001087276.4|3|Q8IUQ0.147
chr8	-	71354782	71354909	71354782	71354905	EYA1	ENSG00000104313.20	ENST00000340726.8|ENSP00000342626.3|ENSE00003521318.1|3|Q99502.186,ENST00000388742.8|ENSP00000373394.4|ENSE00003521318.1|2|Q99502.186,ENST00000419131.6|ENSP00000410176.1|ENSE00003521318.1|2|Q99502.186,ENST00000645793.1|ENSP00000496255.1|ENSE00003521318.1|6|Q99502.186,ENST00000647540.1|ENSP00000494438.1|ENSE00003521318.1|5|Q99502.186
chr8	-	73673107	73673242	73673107	73673204	STAU2	ENSG00000040341.18	ENST00000521210.5|ENSP00000429173.1|ENSE00003688177.1|4|Q9NUL3.175
chr8	-	73709032	73709162	73709032	73709145	STAU2	ENSG00000040341.18	ENST00000524300.6|ENSP00000428756.1|ENSE00003592065.1|4|Q9NUL3.175
chr8	-	73738284	73738349	73738284	73738301	STAU2	ENSG00000040341.18	ENST00000355780.9|ENSP00000348026.5|ENSE00003631328.1|3|Q9NUL3.175,ENST00000522509.5|ENSP00000427977.1|ENSE00003631328.1|2|Q9NUL3.175,ENST00000524104.5|ENSP00000430611.1|ENSE00003631328.1|3|Q9NUL3.175
chr8	-	73959765	73959818	73959765	73959768	ELOC	ENSG00000154582.18	ENST00000284811.12|ENSP00000284811.8|ENSE00003937944.1|2|Q15369.211,ENST00000518127.5|ENSP00000428334.1|ENSE00003937944.1|2|Q15369.211,ENST00000520242.6|ENSP00000428171.1|ENSE00003937944.1|2|Q15369.211,ENST00000522337.5|ENSP00000429906.1|ENSE00003937944.1|3|Q15369.211,ENST00000523815.5|ENSP00000428074.1|ENSE00003937944.1|4|Q15369.211,ENST00000622804.2|ENSP00000478121.1|ENSE00003937944.1|3|Q15369.…
chr8	+	74351274	74351466	74351361	74351466	GDAP1	ENSG00000104381.14	ENST00000675944.1|ENSP00000502673.1|ENSE00003901724.1|2|Q8TB36.178
chr8	+	74351298	74351466	74351361	74351466	GDAP1	ENSG00000104381.14	ENST00000674865.1|ENSP00000502437.1|ENSE00001762071.1|2|Q8TB36.178
chr8	+	80486249	80487782	80486811	80487782	ZBTB10	ENSG00000205189.12	ENST00000430430.5|ENSP00000387462.1|ENSE00001664832.1|2|Q96DT7.168
chr8	+	80487294	80487782	80487330	80487782	ZBTB10	ENSG00000205189.12	ENST00000610895.2|ENSP00000484716.1|ENSE00003750212.1|2|Q96DT7.168
chr8	-	81685763	81685963	81685763	81685915	IMPA1	ENSG00000133731.10	ENST00000449740.6|ENSP00000408526.2|ENSE00001790719.1|2|P29218.221
chr8	+	90006036	90006277	90006236	90006277	DECR1	ENSG00000104325.7	ENST00000522161.5|ENSP00000429779.1|ENSE00002114120.1|3|Q16698.192
chr8	+	91076592	91076731	91076720	91076731	OTUD6B	ENSG00000155100.11	ENST00000615618.1|ENSP00000481196.1|ENSE00003607721.1|4|Q8N6M0.138
chr8	-	92062546	92062627	92062546	92062552	RUNX1T1	ENSG00000079102.17	ENST00000518844.5|ENSP00000430728.1|ENSE00002097475.1|5|Q06455.216
chr8	-	92075965	92076137	92075965	92076052	RUNX1T1	ENSG00000079102.17	ENST00000523629.6|ENSP00000428543.1|ENSE00003471634.1|2|Q06455.216
chr8	+	97888075	97888242	97888101	97888242	MATN2	ENSG00000132561.14	ENST00000254898.7|ENSP00000254898.6|ENSE00003555715.1|2|O00339.204,ENST00000521689.5|ENSP00000429977.1|ENSE00003555715.1|2|O00339.204,ENST00000524308.5|ENSP00000430221.1|ENSE00003555715.1|2|O00339.204
chr8	-	100721391	100721619	100721391	100721583	PABPC1	ENSG00000070756.17	ENST00000520142.2|ENSP00000430012.2|ENSE00002135729.1|2|P11940.254,ENST00000521865.6|ENSP00000429119.2|ENSE00002135729.1|3|P11940.254,ENST00000522658.6|ENSP00000428840.2|ENSE00002135729.1|2|P11940.254
chr8	-	100948596	100948900	100948596	100948889	YWHAZ	ENSG00000164924.18	ENST00000353245.7|ENSP00000309503.3|ENSE00003798443.1|2|P63104.203,ENST00000395951.7|ENSP00000379281.3|ENSE00003798443.1|2|P63104.203,ENST00000395953.6|ENSP00000379283.2|ENSE00003798443.1|2|P63104.203,ENST00000395956.7|ENSP00000379286.3|ENSE00003798443.1|2|P63104.203,ENST00000395957.6|ENSP00000379287.2|ENSE00003798443.1|3|P63104.203,ENST00000395958.6|ENSP00000379288.2|ENSE00003798443.1|2|P63104.2…
chr8	+	103040798	103040968	103040837	103040968	ATP6V1C1	ENSG00000155097.12	ENST00000395862.7|ENSP00000379203.3|ENSE00001019178.6|2|P21283.197,ENST00000518738.2|ENSP00000430282.1|ENSE00001019178.6|2|P21283.197
chr8	-	107989056	107989244	107989056	107989137	RSPO2	ENSG00000147655.12	ENST00000517939.5|ENSP00000428940.1|ENSE00003869624.1|2|Q6UXX9.145
chr8	-	109644636	109644716	109644636	109644659	SYBU	ENSG00000147642.17	ENST00000408908.6|ENSP00000386154.2|ENSE00003577065.1|2|Q9NX95.151,ENST00000422135.5|ENSP00000407118.1|ENSE00003577065.1|2|Q9NX95.151,ENST00000433638.1|ENSP00000403544.1|ENSE00003577065.1|3|Q9NX95.151,ENST00000440310.5|ENSP00000404369.1|ENSE00003577065.1|2|Q9NX95.151,ENST00000446070.6|ENSP00000414748.2|ENSE00003577065.1|2|Q9NX95.151,ENST00000528647.5|ENSP00000432501.1|ENSE00003577065.1|2|Q9NX95.1…
chr8	-	113376738	113376885	113376738	113376795	CSMD3	ENSG00000164796.18	ENST00000343508.7|ENSP00000345799.3|ENSE00001376917.2|2|Q7Z407.149
chr8	-	115623601	115623758	115623601	115623637	TRPS1	ENSG00000104447.13	ENST00000395715.8|ENSP00000379065.3|ENSE00001776286.1|2|Q9UHF7.191
chr8	-	124518818	124518881	124518818	124518878	TATDN1	ENSG00000147687.19	ENST00000519548.5|ENSP00000428336.1|ENSE00003532946.1|2|Q6P1N9.128
chr8	-	125083713	125084022	125083713	125083898	WASHC5	ENSG00000164961.16	ENST00000318410.12|ENSP00000318016.7|ENSE00001238821.5|2|Q12768.158
chr8	-	129879389	129879471	129879389	129879461	CYRIB	ENSG00000153310.22	ENST00000401979.6|ENSP00000384880.2|ENSE00003596463.1|6|Q9NUQ9.154,ENST00000517654.5|ENSP00000430674.1|ENSE00003596463.1|4|Q9NUQ9.154,ENST00000519110.5|ENSP00000429078.1|ENSE00003596463.1|5|Q9NUQ9.154,ENST00000519540.5|ENSP00000429499.1|ENSE00003596463.1|4|Q9NUQ9.154,ENST00000519824.6|ENSP00000429150.1|ENSE00003596463.1|3|Q9NUQ9.154,ENST00000522746.5|ENSP00000428117.1|ENSE00003596463.1|6|Q9NUQ9.1…
chr8	-	133060100	133060200	133060100	133060160	SLA	ENSG00000155926.14	ENST00000338087.10|ENSP00000337548.5|ENSE00003650420.1|3|Q13239.188
chr8	-	133264547	133264652	133264547	133264553	NDRG1	ENSG00000104419.17	ENST00000522476.5|ENSP00000427894.1|ENSE00003536785.1|2|Q92597.202
chr8	-	133284249	133284329	133284249	133284311	NDRG1	ENSG00000104419.17	ENST00000323851.13|ENSP00000319977.8|ENSE00003667452.1|2|Q92597.202,ENST00000414097.6|ENSP00000404854.2|ENSE00003667452.1|2|Q92597.202
chr9	-	177723	177820	177723	177768	ZNG1A	ENSG00000172785.19	ENST00000314367.14|ENSP00000323433.10|ENSE00003716082.1|2|Q9BRT8.157
chr9	+	710804	713464	711241	713464	KANK1	ENSG00000107104.21	ENST00000382293.7|ENSP00000371730.3|ENSE00003556037.1|2|Q14678.181,ENST00000687796.1|ENSP00000510058.1|ENSE00003556037.1|2|Q14678.181,ENST00000690372.1|ENSP00000509433.1|ENSE00003556037.1|2|Q14678.181
chr9	+	2028987	2029247	2029023	2029247	SMARCA2	ENSG00000080503.25	ENST00000349721.8|ENSP00000265773.5|ENSE00002184505.1|2|P51531.223,ENST00000357248.8|ENSP00000349788.2|ENSE00002184505.1|2|P51531.223,ENST00000382194.6|ENSP00000371629.1|ENSE00002184505.1|2|P51531.223,ENST00000382203.5|ENSP00000371638.1|ENSE00002184505.1|2|P51531.223
chr9	-	4286038	4286523	4286038	4286425	GLIS3	ENSG00000107249.24	ENST00000381971.8|ENSP00000371398.3|ENSE00001780344.1|2|Q8NEA6.160
chr9	-	4722506	4722625	4722506	4722566	AK3	ENSG00000147853.17	ENST00000359883.6|ENSP00000352948.2|ENSE00003474218.1|2|Q9UIJ7.198,ENST00000611749.4|ENSP00000482308.1|ENSE00003474218.1|2|Q9UIJ7.198
chr9	-	32985971	32986030	32985971	32985991	APTX	ENSG00000137074.20	ENST00000673598.1|ENSP00000499991.1|ENSE00001951235.2|2|Q7Z2E3.189
chr9	-	32987544	32987846	32987544	32987762	APTX	ENSG00000137074.20	ENST00000672438.1|ENSP00000499997.1|ENSE00003893882.1|3|Q7Z2E3.189,ENST00000673248.1|ENSP00000500601.1|ENSE00003893882.1|3|Q7Z2E3.189,ENST00000673416.1|ENSP00000500738.1|ENSE00003893882.1|5|Q7Z2E3.189
chr9	-	32989759	32989895	32989759	32989891	APTX	ENSG00000137074.20	ENST00000309615.8|ENSP00000311547.4|ENSE00003651564.1|2|Q7Z2E3.189,ENST00000379817.7|ENSP00000369145.2|ENSE00003651564.1|2|Q7Z2E3.189,ENST00000379819.6|ENSP00000369147.2|ENSE00003651564.1|3|Q7Z2E3.189,ENST00000379825.7|ENSP00000369153.3|ENSE00003651564.1|2|Q7Z2E3.189,ENST00000436040.7|ENSP00000400806.4|ENSE00003651564.1|2|Q7Z2E3.189,ENST00000463596.6|ENSP00000419846.1|ENSE00003651564.1|2|Q7Z2E3.1…
chr9	+	34220908	34220948	34220915	34220948	UBAP1	ENSG00000165006.14	ENST00000297661.9|ENSP00000297661.4|ENSE00003577215.1|2|Q9NZ09.178,ENST00000359544.2|ENSP00000352541.2|ENSE00003577215.1|2|Q9NZ09.178,ENST00000379186.8|ENSP00000368484.3|ENSE00003577215.1|2|Q9NZ09.178
chr9	+	34990499	34990812	34990631	34990812	DNAJB5	ENSG00000137094.16	ENST00000682809.1|ENSP00000507741.1|ENSE00003916996.1|2|O75953.167
chr9	-	36249192	36249397	36249192	36249355	GNE	ENSG00000159921.20	ENST00000447283.6|ENSP00000414760.2|ENSE00003679197.1|2|Q9Y223.182,ENST00000642385.2|ENSP00000494141.2|ENSE00003679197.1|2|Q9Y223.182
chr9	+	36581644	36581739	36581682	36581739	MELK	ENSG00000165304.8	ENST00000298048.7|ENSP00000298048.2|ENSE00003467490.1|2|Q14680.199,ENST00000536329.5|ENSP00000443550.1|ENSE00003511753.1|2|Q14680.199,ENST00000536860.5|ENSP00000439792.1|ENSE00003467490.1|2|Q14680.199,ENST00000541717.4|ENSP00000437804.1|ENSE00003467490.1|2|Q14680.199,ENST00000543751.5|ENSP00000441596.1|ENSE00003511753.1|2|Q14680.199,ENST00000545008.5|ENSP00000445452.1|ENSE00003467490.1|2|Q14680.1…
chr9	+	36589536	36589652	36589641	36589652	MELK	ENSG00000165304.8	ENST00000536987.5|ENSP00000439184.1|ENSE00003613927.1|2|Q14680.199
chr9	+	72648597	72648664	72648649	72648664	TMC1	ENSG00000165091.18	ENST00000297784.10|ENSP00000297784.6|ENSE00003642255.1|5|Q8TDI8.147,ENST00000340019.4|ENSP00000341433.3|ENSE00003642255.1|3|Q8TDI8.147,ENST00000645208.2|ENSP00000494684.1|ENSE00003642255.1|4|Q8TDI8.147
chr9	-	85712502	85712566	85712502	85712533	AGTPBP1	ENSG00000135049.16	ENST00000357081.8|ENSP00000349592.3|ENSE00003769184.1|2|Q9UPW5.155,ENST00000376083.7|ENSP00000365251.3|ENSE00003769184.1|2|Q9UPW5.155
chr9	+	87727594	87727729	87727604	87727729	CTSL	ENSG00000135047.16	ENST00000340342.11|ENSP00000365061.5|ENSE00003520790.1|3|P07711.230,ENST00000343150.10|ENSP00000345344.5|ENSE00003520790.1|2|P07711.230,ENST00000676531.1|ENSP00000503439.1|ENSE00003520790.1|2|P07711.230,ENST00000676881.1|ENSP00000502901.1|ENSE00003520790.1|3|P07711.230,ENST00000676946.1|ENSP00000503470.1|ENSE00003520790.1|2|P07711.230,ENST00000677262.1|ENSP00000503851.1|ENSE00003520790.1|3|P07711…
chr9	-	92324023	92324209	92324023	92324161	NOL8	ENSG00000198000.12	ENST00000442668.7|ENSP00000401177.2|ENSE00003510159.1|2|Q76FK4.154,ENST00000545558.5|ENSP00000441140.1|ENSE00003510159.1|2|Q76FK4.154
chr9	-	92875015	92875059	92875015	92875029	ZNF484	ENSG00000127081.14	ENST00000375495.8|ENSP00000364645.3|ENSE00002258811.1|2|Q5JVG2.157
chr9	+	99826730	99826801	99826771	99826801	NR4A3	ENSG00000119508.18	ENST00000618101.4|ENSP00000482027.1|ENSE00003712939.1|3|Q92570.208
chr9	-	104903614	104903771	104903614	104903679	ABCA1	ENSG00000165029.17	ENST00000374736.8|ENSP00000363868.3|ENSE00002201214.1|2|O95477.224
chr9	-	108930997	108931199	108930997	108931146	ELP1	ENSG00000070061.16	ENST00000675406.1|ENSP00000501893.1|ENSE00003900107.1|2|O95163.195
chr9	-	108930997	108931201	108930997	108931146	ELP1	ENSG00000070061.16	ENST00000374647.10|ENSP00000363779.5|ENSE00001464110.1|2|O95163.195
chr9	-	112716461	112716541	112716461	112716485	INIP	ENSG00000148153.14	ENST00000374242.9|ENSP00000363360.3|ENSE00003671055.1|2|Q9NRY2.143
chr9	-	121193361	121193419	121193361	121193412	RAB14	ENSG00000119396.12	ENST00000373840.9|ENSP00000362946.4|ENSE00001461727.1|2|P61106.188
chr9	+	121300056	121300126	121300103	121300126	GSN	ENSG00000148180.22	ENST00000373808.8|ENSP00000362914.3|ENSE00003686260.1|3|P06396.249
chr9	+	122371613	122371834	122371816	122371834	PTGS1	ENSG00000095303.17	ENST00000540753.6|ENSP00000437709.1|ENSE00002283790.1|3|P23219.223
chr9	+	124292849	124293013	124292941	124293013	NEK6	ENSG00000119408.17	ENST00000373600.7|ENSP00000362702.3|ENSE00001461002.1|2|Q9HC98.191
chr9	-	125672316	125672643	125672316	125672574	MAPKAP1	ENSG00000119487.17	ENST00000265960.8|ENSP00000265960.3|ENSE00003894419.1|2|Q9BPZ7.175,ENST00000350766.7|ENSP00000265961.5|ENSE00003894419.1|2|Q9BPZ7.175,ENST00000373511.6|ENSP00000362610.2|ENSE00003894419.1|2|Q9BPZ7.175,ENST00000394060.7|ENSP00000377624.3|ENSE00003894419.1|2|Q9BPZ7.175
chr9	-	127107915	127108780	127107915	127108731	ANGPTL2	ENSG00000136859.10	ENST00000373425.8|ENSP00000362524.3|ENSE00001460547.1|2|Q9UKU9.175
chr9	-	127766901	127767271	127766901	127767211	SH2D3C	ENSG00000095370.20	ENST00000373276.7|ENSP00000362373.3|ENSE00001459940.3|2|Q8N5H7.162
chr9	-	127897956	127898010	127897956	127897981	ST6GALNAC6	ENSG00000160408.16	ENST00000373142.5|ENSP00000362235.1|ENSE00003630060.1|2|Q969X2.156,ENST00000373146.6|ENSP00000362239.1|ENSE00003630060.1|2|Q969X2.156
chr9	-	128187863	128187934	128187863	128187917	CIZ1	ENSG00000148337.22	ENST00000629610.2|ENSP00000486816.1|ENSE00003771959.1|3|Q9ULV3.180
chr9	+	128457198	128457437	128457406	128457437	ODF2	ENSG00000136811.17	ENST00000372791.8|ENSP00000361877.3|ENSE00003707657.1|2|Q5BJF6.144,ENST00000434106.7|ENSP00000403453.2|ENSE00003707657.1|2|Q5BJF6.144,ENST00000604420.5|ENSP00000473949.2|ENSE00003707657.1|2|Q5BJF6.144
chr9	+	128460513	128460666	128460559	128460666	ODF2	ENSG00000136811.17	ENST00000372807.10|ENSP00000361893.5|ENSE00003461985.1|3|Q5BJF6.144,ENST00000448249.8|ENSP00000396687.2|ENSE00003461985.1|3|Q5BJF6.144
chr9	+	129632650	129632865	129632704	129632865	NTMT1	ENSG00000148335.15	ENST00000372480.1|ENSP00000361558.1|ENSE00001457923.1|2|Q9BV86.183,ENST00000372481.7|ENSP00000361559.3|ENSE00001457923.1|2|Q9BV86.183,ENST00000372483.9|ENSP00000361561.4|ENSE00001457923.1|2|Q9BV86.183,ENST00000372486.5|ENSP00000361564.1|ENSE00001457923.1|2|Q9BV86.183,ENST00000611055.4|ENSP00000483489.1|ENSE00001457923.1|2|Q9BV86.183,ENST00000613644.4|ENSP00000478521.1|ENSE00001457923.1|2|Q9BV86.1…
chr9	+	131504189	131504340	131504219	131504340	POMT1	ENSG00000130714.19	ENST00000372228.9|ENSP00000361302.3|ENSE00003906328.1|2|Q9Y6A1.193,ENST00000402686.8|ENSP00000385797.4|ENSE00003906328.1|2|Q9Y6A1.193,ENST00000676640.1|ENSP00000503281.1|ENSE00003906328.1|2|Q9Y6A1.193
chr9	+	131506114	131506220	131506154	131506220	POMT1	ENSG00000130714.19	ENST00000341012.13|ENSP00000343034.7|ENSE00003653366.1|2|Q9Y6A1.193
chr9	+	131507368	131507514	131507439	131507514	POMT1	ENSG00000130714.19	ENST00000677216.1|ENSP00000503772.1|ENSE00003658901.1|3|Q9Y6A1.193,ENST00000679189.1|ENSP00000503356.1|ENSE00003658901.1|2|Q9Y6A1.193
chr9	-	132401455	132402828	132401455	132402821	TTF1	ENSG00000125482.13	ENST00000334270.3|ENSP00000333920.2|ENSE00001333681.1|2|Q15361.180
chrX	-	7925940	7926132	7925940	7926119	PNPLA4	ENSG00000006757.12	ENST00000381042.9|ENSP00000370430.4|ENSE00001487335.1|2|P41247.159,ENST00000444736.5|ENSP00000415245.1|ENSE00001487335.1|2|P41247.159
chrX	+	9653545	9653689	9653587	9653689	TBL1X	ENSG00000101849.18	ENST00000645353.2|ENSP00000496215.1|ENSE00003504298.1|4|O60907.204,ENST00000645686.1|ENSP00000493782.1|ENSE00003504298.1|3|O60907.204,ENST00000646640.1|ENSP00000495556.1|ENSE00003504298.1|4|O60907.204
chrX	+	9654215	9654322	9654265	9654322	TBL1X	ENSG00000101849.18	ENST00000380961.5|ENSP00000370348.1|ENSE00003510617.1|5|O60907.204
chrX	+	10185022	10185176	10185033	10185176	CLCN4	ENSG00000073464.13	ENST00000380833.9|ENSP00000370213.4|ENSE00001486498.1|3|P51793.184
chrX	+	13659652	13659768	13659687	13659768	TCEANC	ENSG00000176896.9	ENST00000544987.3|ENSP00000440038.2|ENSE00003734697.2|3|Q8N8B7.158
chrX	-	13734050	13734185	13734050	13734132	TRAPPC2	ENSG00000196459.15	ENST00000683983.1|ENSP00000507474.1|ENSE00003571061.1|2|P0DI81.84
chrX	-	15331216	15331992	15331216	15331930	PIGA	ENSG00000165195.16	ENST00000333590.6|ENSP00000369820.3|ENSE00001294155.2|2|P37287.191,ENST00000542278.6|ENSP00000442653.2|ENSE00001294155.2|2|P37287.191
chrX	-	15331590	15331992	15331590	15331930	PIGA	ENSG00000165195.16	ENST00000482148.6|ENSP00000489528.1|ENSE00001833503.1|2|P37287.191
chrX	+	17744071	17744219	17744187	17744219	SCML1	ENSG00000047634.15	ENST00000380041.8|ENSP00000369380.3|ENSE00002272658.1|2|Q9UN30.167,ENST00000380043.7|ENSP00000369382.3|ENSE00002272658.1|2|Q9UN30.167
chrX	+	24172715	24172800	24172743	24172800	ZFX	ENSG00000005889.16	ENST00000304543.10|ENSP00000304985.5|ENSE00002688681.1|4|P17010.204,ENST00000379177.5|ENSP00000368475.1|ENSE00002688681.1|5|P17010.204,ENST00000379188.7|ENSP00000368486.4|ENSE00002688681.1|2|P17010.204
chrX	+	24207326	24207475	24207367	24207475	ZFX	ENSG00000005889.16	ENST00000539115.5|ENSP00000438233.1|ENSE00003519732.1|2|P17010.204
chrX	+	43711872	43711976	43711965	43711976	MAOA	ENSG00000189221.11	ENST00000542639.6|ENSP00000440846.1|ENSE00003504764.1|5|P21397.228,ENST00000688006.1|ENSP00000510311.1|ENSE00003504764.1|4|P21397.228,ENST00000689087.1|ENSP00000508997.1|ENSE00003504764.1|4|P21397.228
chrX	+	47583408	47583536	47583416	47583536	TIMP1	ENSG00000102265.12	ENST00000218388.9|ENSP00000218388.4|ENSE00003657841.1|2|P01033.228
chrX	-	47988524	47988617	47988524	47988595	ZNF182	ENSG00000147118.12	ENST00000396965.5|ENSP00000380165.1|ENSE00001472193.2|4|P17025.200
chrX	+	48477961	48478168	48478048	48478168	FTSJ1	ENSG00000068438.15	ENST00000019019.6|ENSP00000019019.2|ENSE00000867072.2|3|Q9UET6.183,ENST00000348411.3|ENSP00000326948.2|ENSE00000867072.2|2|Q9UET6.183
chrX	+	48791091	48791329	48791110	48791329	GATA1	ENSG00000102145.16	ENST00000376670.9|ENSP00000365858.3|ENSE00001471304.1|2|P15976.222
chrX	+	48802663	48802785	48802693	48802785	HDAC6	ENSG00000094631.22	ENST00000334136.11|ENSP00000334061.5|ENSE00003605736.1|2|Q9UBN7.210,ENST00000376619.7|ENSP00000365804.2|ENSE00003605736.1|2|Q9UBN7.210,ENST00000643374.2|ENSP00000496046.1|ENSE00003605736.1|2|Q9UBN7.210,ENST00000644068.1|ENSP00000496013.1|ENSE00003605736.1|2|Q9UBN7.210
chrX	+	48898492	48898576	48898510	48898576	PQBP1	ENSG00000102103.18	ENST00000247140.8|ENSP00000247140.4|ENSE00003540214.1|2|O60828.191,ENST00000376563.6|ENSP00000365747.1|ENSE00003540214.1|2|O60828.191,ENST00000376566.8|ENSP00000365750.4|ENSE00003540214.1|2|O60828.191,ENST00000396763.6|ENSP00000379985.1|ENSE00003540214.1|2|O60828.191,ENST00000443648.6|ENSP00000414861.2|ENSE00003540214.1|2|O60828.191,ENST00000447146.7|ENSP00000391759.2|ENSE00003540214.1|2|O60828.1…
chrX	+	54922203	54922291	54922247	54922291	TRO	ENSG00000067445.22	ENST00000173898.12|ENSP00000173898.7|ENSE00001465497.1|2|Q12816.170,ENST00000319167.12|ENSP00000318278.8|ENSE00001465497.1|2|Q12816.170
chrX	+	54922218	54922291	54922247	54922291	TRO	ENSG00000067445.22	ENST00000375022.8|ENSP00000364162.4|ENSE00003540280.1|2|Q12816.170,ENST00000375041.6|ENSP00000364181.2|ENSE00003540280.1|2|Q12816.170,ENST00000399736.5|ENSP00000382641.1|ENSE00003540280.1|2|Q12816.170
chrX	-	55027751	55027857	55027751	55027807	ALAS2	ENSG00000158578.21	ENST00000396198.7|ENSP00000379501.3|ENSE00001585330.1|2|P22557.216
chrX	-	63754304	63754676	63754304	63754312	ARHGEF9	ENSG00000131089.17	ENST00000671907.1|ENSP00000500829.1|ENSE00001833252.1|2|O43307.174
chrX	+	66170558	66170737	66170571	66170737	HEPH	ENSG00000089472.18	ENST00000343002.7|ENSP00000343939.2|ENSE00003498066.1|2|Q9BQS7.172,ENST00000441993.7|ENSP00000411687.3|ENSE00003498066.1|2|Q9BQS7.172,ENST00000519389.6|ENSP00000430620.2|ENSE00003498066.1|2|Q9BQS7.172
chrX	+	70424976	70425089	70424985	70425089	GDPD2	ENSG00000130055.14	ENST00000374382.4|ENSP00000363503.3|ENSE00001041567.4|2|Q9HCC8.160,ENST00000453994.6|ENSP00000414019.2|ENSE00001041567.4|2|Q9HCC8.160
chrX	-	70897465	70897586	70897465	70897546	TEX11	ENSG00000120498.14	ENST00000395889.6|ENSP00000379226.2|ENSE00002025179.1|3|Q8IYF3.161
chrX	+	71290629	71290791	71290638	71290791	NONO	ENSG00000147140.17	ENST00000276079.13|ENSP00000276079.8|ENSE00003526418.1|3|Q15233.225,ENST00000373841.5|ENSP00000362947.1|ENSE00003526418.1|2|Q15233.225,ENST00000420903.6|ENSP00000410299.2|ENSE00003526418.1|4|Q15233.225,ENST00000450092.6|ENSP00000415777.2|ENSE00003526418.1|3|Q15233.225,ENST00000454976.2|ENSP00000406673.2|ENSE00003526418.1|3|Q15233.225,ENST00000677274.1|ENSP00000504314.1|ENSE00003526418.1|2|Q15233.…
chrX	-	72305302	72305422	72305302	72305314	CITED1	ENSG00000125931.11	ENST00000431381.5|ENSP00000388548.1|ENSE00002123824.1|2|Q99966.169,ENST00000453707.6|ENSP00000401764.2|ENSE00002123824.1|3|Q99966.169
chrX	+	86376824	86376862	86376837	86376862	DACH2	ENSG00000126733.22	ENST00000508860.5|ENSP00000420896.1|ENSE00003666694.1|2|Q96NX9.147
chrX	+	101231585	101231764	101231648	101231764	DRP2	ENSG00000102385.13	ENST00000395209.8|ENSP00000378635.3|ENSE00001459043.1|3|Q13474.169,ENST00000402866.5|ENSP00000385038.1|ENSE00001459043.1|3|Q13474.169
chrX	+	107526582	107526736	107526589	107526736	FRMPD3	ENSG00000147234.11	ENST00000276185.9|ENSP00000276185.5|ENSE00001457846.2|3|Q5JV73.131
chrX	+	110003501	110004164	110003775	110004164	TMEM164	ENSG00000157600.12	ENST00000372068.7|ENSP00000361138.2|ENSE00003890555.1|2|Q5U3C3.133,ENST00000372073.5|ENSP00000361143.1|ENSE00003890555.1|2|Q5U3C3.133
chrX	+	110109080	110109146	110109087	110109146	TMEM164	ENSG00000157600.12	ENST00000372072.7|ENSP00000384075.2|ENSE00003608229.1|3|Q5U3C3.133
chrX	-	112822255	112823188	112822255	112823126	AMOT	ENSG00000126016.17	ENST00000371959.9|ENSP00000361027.3|ENSE00002105833.2|4|Q4VCS5.156
chrX	+	115610803	115610921	115610915	115610921	PLS3	ENSG00000102024.19	ENST00000289290.7|ENSP00000289290.4|ENSE00003608450.1|3|P13797.228
chrX	-	118028424	118028497	118028424	118028473	KLHL13	ENSG00000003096.15	ENST00000540167.6|ENSP00000441029.1|ENSE00002316175.1|2|Q9P2N7.168,ENST00000541812.5|ENSP00000444450.1|ENSE00002316175.1|2|Q9P2N7.168
chrX	+	119581507	119581596	119581581	119581596	UBE2A	ENSG00000077721.17	ENST00000630695.2|ENSP00000486550.1|ENSE00003766192.1|4|P49459.193
chrX	-	119603462	119603559	119603462	119603490	NKRF	ENSG00000186416.18	ENST00000542113.3|ENSP00000442308.1|ENSE00002210459.1|2|O15226.208
chrX	+	130340107	130340344	130340279	130340344	SLC25A14	ENSG00000102078.16	ENST00000612248.4|ENSP00000477981.1|ENSE00003716558.1|2|O95258.183
chrX	+	130340107	130340353	130340279	130340353	SLC25A14	ENSG00000102078.16	ENST00000545805.6|ENSP00000444642.2|ENSE00003891622.1|2|O95258.183
chrX	-	130709243	130709331	130709243	130709291	ENOX2	ENSG00000165675.19	ENST00000338144.8|ENSP00000337146.3|ENSE00003640935.1|4|Q16206.178
chrX	-	136879319	136879453	136879319	136879427	RBMX	ENSG00000147274.14	ENST00000320676.11|ENSP00000359645.3|ENSE00003532874.1|2|P38159.230,ENST00000431446.7|ENSP00000411989.3|ENSE00003532874.1|2|P38159.230
chrX	-	138857512	138857679	138857512	138857641	FGF13	ENSG00000129682.16	ENST00000441825.8|ENSP00000409276.2|ENSE00003518828.1|3|Q92913.194
chrX	+	149713143	149713255	149713160	149713255	MAGEA11	ENSG00000185247.15	ENST00000355220.6|ENSP00000347358.5|ENSE00001452662.1|2|P43364.170
chrX	+	150445454	150445612	150445517	150445612	MAMLD1	ENSG00000013619.15	ENST00000370401.7|ENSP00000359428.2|ENSE00001404723.1|2|Q13495.153,ENST00000426613.5|ENSP00000397438.2|ENSE00001404723.1|3|Q13495.153,ENST00000432680.7|ENSP00000414517.2|ENSE00001404723.1|2|Q13495.153,ENST00000682253.1|ENSP00000506890.1|ENSE00001404723.1|2|Q13495.153
chrX	+	150592605	150592677	150592615	150592677	MTM1	ENSG00000171100.16	ENST00000370396.7|ENSP00000359423.3|ENSE00003647423.1|2|Q13496.196,ENST00000685944.1|ENSP00000509266.1|ENSE00003647423.1|2|Q13496.196,ENST00000689694.1|ENSP00000508718.1|ENSE00003647423.1|2|Q13496.196
chrX	+	153336634	153336710	153336680	153336710	ZNF275	ENSG00000063587.15	ENST00000650114.2|ENSP00000496975.2|ENSE00001452162.1|2|Q9NSD4.172
chrX	+	153766159	153766324	153766211	153766324	PLXNB3	ENSG00000198753.12	ENST00000538966.5|ENSP00000442736.1|ENSE00002253866.1|3|Q9ULL4.171
chrX	-	154092184	154092307	154092184	154092209	MECP2	ENSG00000169057.25	ENST00000303391.11|ENSP00000301948.6|ENSE00003539912.1|2|P51608.246
chrX	+	154551988	154552189	154552003	154552189	IKBKG	ENSG00000269335.7	ENST00000422680.6|ENSP00000390368.3|ENSE00003738507.1|3|Q9Y6K9.233,ENST00000440286.6|ENSP00000394934.2|ENSE00003738507.1|2|Q9Y6K9.233,ENST00000445622.6|ENSP00000395205.2|ENSE00003738507.1|2|Q9Y6K9.233,ENST00000594239.6|ENSP00000471166.1|ENSE00003738507.1|2|Q9Y6K9.233,ENST00000611071.4|ENSP00000479662.1|ENSE00003738507.1|2|Q9Y6K9.233,ENST00000611176.4|ENSP00000478616.1|ENSE00003738507.1|2|Q9Y6K9.2…
chrX	-	154799745	154799893	154799745	154799756	MPP1	ENSG00000130830.15	ENST00000413259.7|ENSP00000400155.3|ENSE00003691022.1|2|Q00013.214
chrY	+	2953909	2953997	2953937	2953997	ZFY	ENSG00000067646.12	ENST00000155093.8|ENSP00000155093.3|ENSE00003889480.1|2|P08048.213,ENST00000383052.5|ENSP00000372525.1|ENSE00003889480.1|2|P08048.213,ENST00000625061.3|ENSP00000485605.1|ENSE00003889480.1|2|P08048.213
chrY	+	2961074	2961646	2961091	2961646	ZFY	ENSG00000067646.12	ENST00000449237.4|ENSP00000393908.1|ENSE00003604519.1|2|P08048.213
chrY	+	5032670	5032728	5032697	5032728	PCDH11Y	ENSG00000099715.15	ENST00000333703.8|ENSP00000330552.4|ENSE00001755808.1|3|Q9BZA8.151,ENST00000622698.4|ENSP00000482115.1|ENSE00001755808.1|4|Q9BZA8.151
chrY	+	14622009	14622591	14622120	14622591	NLGN4Y	ENSG00000165246.15	ENST00000339174.9|ENSP00000342535.5|ENSE00001390456.2|2|Q8NFZ3.176
